# Supplementary material for: Musa balbisiana genome reveals subgenome evolution and functional divergence
Source: Nat Plants. 2019 Jul 15;5(8):810–21. doi: 10.1038/s41477-019-0452-6 (PMC6784884; doi:10.1038/s41477-019-0452-6)
Supplement: Supplementary file 3 — Supplementary Tables 1–52. [file 41477_2019_452_MOESM3_ESM.xlsx]

## Sheet: ST1
Supplementary Table 1. Overview of sequencing data in Musa balbisiana (DH-PKW).
Illumina HiSeq 2000	Library ID	Insert size (bp)	Read length (bp)	Raw sequencing data		Cleaned sequencing data
				Data (Mb)	Sequencing depth (X)	Data (Mb)	Clean_Data/Raw_Data (%)	Sequencing depth (X)
	SZAIPI025434-158	500	100_100	33365.2	64.16	30423.2	91.1826	58.51
	MUSrfvDADDWAAPEI-39	2000	90_90	21402.1	41.16	12781.1	59.719	24.58
	MUSrfvDADDWAAPEI-39	2000	49_49	8341.38	16.04	7181.24	86.0917	13.81
	MUSrfvDAADWABPEI-17	2000	49_49	13069.7	25.13	930.71	7.12112	1.79
	MUSrfvDADDLAAPEI-30	5000	90_90	17145.3	32.97	9474.94	55.2627	18.22
	MUSrfvDADDLAAPEI-30	5000	49_49	8902.08	17.12	5840.45	65.6077	11.23
	MUSrfvDADDLAAPEI-20	5000	49_49	9297.64	17.88	4094.8	44.0413	7.87
	MUSrfvDADDTAAPEI-75	10000	49_49	8418.53	16.19	2290.31	27.2056	4.4
	MUSrfvDADDTAAPEI-62	10000	90_90	15994.2	30.76	5718.55	35.7538	11
	MUSrfvDADDTAAPEI-62	10000	49_49	7621.98	14.66	2745.96	36.0269	5.28
	MUSrfvDADDUBAPEI-41	20000	90_90	12123.5	23.31	2806.96	23.153	5.4
	MUSrfvDADDUBAPEI-41	20000	49_49	4452.86	8.56	1155.13	25.9413	2.22
	MUSrfvDADDUAAPEI-84	20000	49_49	6141.45	11.81	897.54	14.6145	1.73
		Total	---	166276	319.75	86340.9	51.9263	166.04
Pacbio Sequel	CELL ID	Total bases (Gb)	Total reads	Average Length	Max Length	N50 Length	Sequencing depth (X)
	r54160_20180818_092334-1_C01	12.06	1179254	10228.5	83342	16764	23.1923
	r54254_20180821_081859-1_E01	7.64	771053	9914.91	76689	16453	14.6923
	r54263_20180820_064908-1_E01	10.66	1015620	10494.3	77680	16855	20.5
	r54266_20180820_064230-1_F01	9.07	947478	9571.82	83094	16067	17.4423
	r54269_20180819_050551-1_C01	9.85	959388	10272	76587	16821	18.9423
	r54269_20180819_050551-2_D01	9.71	918719	10564.9	79550	16949	18.6731
	Total	58.99	5791512	-	-	-	113.442
Hi-C	Library-ID	Read length (bp)	Read Pairs Number	Base Number (bp)	GC Content（%）	%≥Q30	Sequencing depth (X)
	L124-H01	150_150	240352581	71958274242	39.29	93.79	138.381
Note:Assuming the genome size of Musa balbisiana (DH-PKW) is 520 M.

## Sheet: ST2
Supplementary Table 2. Overview of genome assembly of Musa balbisiana (DH-PKW) and Musa acuminata.
	Musa acuminata	Musa balbisiana
Total genome size (bp)	450848473	492765691
Total size of assembled scaffolds (bp), >200 bp	450697673	492765691
Total size of contig length (without N)	405520238	491473679
Unknown bases (Ns, bp)	45177435	1292012
N50 length (bp) of contigs	43237	1826516
N50 length (bp) of scaffolds	3016874	5049689
GC_rate (%)	35.7	37.9
gene number	35417	35148
Repetitive sequences (%)	41.85	55.75

## Sheet: ST3
Supplementary Table 3. Overview of assembly anchoring on the 11 pseudo-molecules of Musa balbisiana and Musa acuminata.
Chromosome	M. acuminata			M. balbisiana
	Length (bp)	gene_number	TE (%)	Length (bp)	gene_number	TE (%)
Chr1	29070452	2387	41.1409	48736620	3339	53.3538
Chr2	29511734	2521	38.1651	32560085	2352	52.129
Chr3	35020413	3382	36.3151	30518813	2267	51.5029
Chr4	37105743	4031	29.1884	42719860	3999	39.1011
Chr5	41853232	3226	43.0169	42574599	3125	49.7089
Chr6	37593364	3913	32.0409	41415055	3744	40.3634
Chr7	35028021	2937	36.7213	36746380	2855	48.3588
Chr8	44889171	3500	43.0972	45393063	3406	49.6818
Chr9	41306725	3171	44.3916	37783162	2723	51.8941
Chr10	37674811	3166	44.12	42323522	2903	55.3361
Chr11	27954350	2523	37.185	29249988	2424	43.9321
Total	397008016	34757	38.8866	430021147	33137	48.7133

## Sheet: ST4
Supplementary Table 4. Statistics of repeat contents in the assembled B-genome (M. balbisiana) and A-genome (M. acuminata).
Type	M. balbisiana		M. acuminata
	Length (bp)	% in genome	Length (bp)	% in genome
LTR Retrotransposon
LTR/Gypsy	63491978	12.8841	67248674	14.916
LTR/Copia	138167421	28.0376	91778405	20.3568
LTR/Other	25323613	5.13878	31558809	6.99987
Non-LTR Retrotransposon
SINE	327162	0.0663892	199359	0.0442186
LINE	6392718	1.29724	3668751	0.813744
DNA	10425324	2.11555	9170716	2.0341
Simple repeat	6788750	1.3776	213342	0.0473201
Unclassified	24335566	4.93828	4366902	0.968596
Tandem repeats	28661737	5.81617	8863098	1.96587
Total (non redundant)	274740355	55.7516	188687867	41.8517

## Sheet: ST5
Supplementary Table 5. General statistics of predicted protein-coding genes.
Gene set		Gene number	Average gene length (bp)	Average CDS length (bp)	Average exons per gene	Average exon length (bp)	Average intron length (bp)
De novo	Augustus	39591	4180.37	1154.43	4.52	255.45	859.84
	SNAP	66374	5073.5	712.49	3.67	193.9	1630.6
Homolog	M. acuminata	48628	3458.97	879.34	3.78	232.48	927.13
	A. thaliana	28468	3865.25	869.23	4.03	215.88	989.99
	B. distachyon	34839	3775.92	898.85	3.67	244.69	1076.18
	Z. mays	32056	4066.31	861.87	3.9	220.83	1103.89
	S. bicolor	31781	4175.38	845.71	3.95	214.22	1129.54
RNA-Seq		46218	5773.53	1988.36	5.51	360.67	838.79
Final gene set		35148	5006.92	1144.36	5.31	283.79	809.42

## Sheet: ST6
Supplementary Table 6. Transcription factor families in 7 plant genomes.
Family	M. acuminata	M. balbisiana	A. thaliana	B. distachyon	O. sativa	P. trichocarpa	V. vinifera
SET	36	32	40	55	42	46	39
C2C2-CO-like	17	13	13	9	3	5	3
NAC	185	184	111	109	158	169	71
C3H	95	85	60	65	61	78	50
C2C2-YABBY	25	27	6	13	8	12	7
SOH1	1	1	1	1	2	2	1
C2C2-GATA	60	57	30	31	33	39	19
C2C2-Dof	87	74	36	27	28	45	22
RB	2	2	1	4	2	1	2
SRS	9	11	11	5	5	10	5
BSD	1	0	2	1	1	2	1
IWS1	25	17	9	20	17	18	11
ARR-B	14	7	9	9	6	17	11
Orphans	92	78	76	65	112	100	51
mTERF	95	69	35	42	32	54	25
SBP	58	58	17	18	20	30	19
Coactivator p15	3	4	3	3	2	3	2
DDT	4	3	5	6	7	9	4
LOB	78	69	43	24	43	58	44
GRF	20	17	9	14	13	19	8
Trihelix	51	42	26	27	27	54	23
S1Fa-like	3	3	3	2	3	2	2
GNAT	43	38	33	33	49	54	30
Alfin-like	12	11	7	10	9	9	6
HB	184	166	92	97	93	127	73
zf-HD	30	25	17	15	15	21	10
MED6	1	1	1	1	1	1	1
DBP	7	8	2	7	4	6	4
MBF1	3	4	3	3	4	3	2
RWP-RK	17	17	14	15	12	20	8
CPP	8	9	8	11	11	12	6
M-type	35	41	69	24	37	51	18
bHLH	267	216	134	139	142	170	102
G2-like	98	85	41	57	49	63	39
NF-X1	1	0	1	1	2	2	1
LFY	1	1	1	1	2	1	1
B3	47	39	67	45	53	113	29
bZIP	152	125	73	94	92	91	47
E2F-DP	10	10	8	8	9	9	7
AUX/IAA	52	49	29	41	35	38	26
TCP	48	15	24	21	21	36	15
DBB	9	9	6	7	5	15	6
PLATZ	28	27	12	15	15	21	13
HSF	43	40	24	26	25	30	19
NF-YC	21	16	14	14	15	18	5
AP2	48	40	13	25	25	29	15
VOZ	5	5	2	2	2	4	2
C2C2-LSD	7	5	3	7	5	5	3
PHD	62	47	40	46	37	57	36
MYB-related	84	126	62	67	82	78	52
STAT	1	1	2	1	1	2	1
HMG	14	13	11	11	11	13	9
ARF	49	22	22	36	24	35	17
FAR1	33	4	17	68	68	51	18
GeBP	14	13	22	15	9	6	1
Pseudo ARR-B	11	7	5	5	4	7	4
Whirly	3	4	3	2	2	3	2
MED7	1	1	2	2	1	2	1
LUG	8	7	2	5	7	5	3
C2H2	220	168	109	118	136	163	79
SAP	4	4	1	0	0	1	1
SWI/SNF-BAF60b	18	16	16	15	10	18	15
BES1	13	12	8	7	7	14	6
ERF	256	225	127	124	140	177	85
RAV	15	12	6	4	5	4	1
ULT	3	2	2	1	2	2	1
EIL	18	14	6	6	8	7	2
NF-YB	20	18	13	16	14	21	15
MIKC	62	45	39	51	31	50	36
CAMTA	8	8	5	10	7	7	4
OFP	53	42	17	27	33	28	8
SNF2	38	37	42	53	45	57	38
WRKY	169	154	72	87	109	102	59
HRT	1	1	2	1	1	1	1
ARID	14	14	10	11	7	19	10
Tify	44	41	15	19	17	17	15
TRAF	38	30	24	29	67	27	17
LIM	21	19	13	19	11	18	10
NF-YA	15	14	10	12	10	13	7
SWI/SNF-SWI3	5	4	4	4	4	7	5
Rcd1-like	4	4	3	5	6	4	2
GRAS	73	61	34	48	63	106	43
TAZ	11	13	8	8	5	7	3
MYB	303	229	138	94	114	207	138
TUB	20	19	11	12	14	12	13
NOZZLE	0	1	1	0	0	4	1
Jumonji	17	13	16	17	15	21	17
BBR-BPC	12	6	7	4	3	16	5
CSD	6	3	4	4	5	6	2
Total	3899	3329	2195	2333	2492	3117	1691

## Sheet: ST7
Supplementary Table 7. Gene families in 16 plant genomes.
Species	Genes number	Genes in families	Unclustered genes	Family number	Unique families	Average genes per family
M. balbisiana	35238	28529	6709	17021	214	1.68
M. acuminata	35077	29912	5165	17225	116	1.74
A. officinalis	27395	19932	7463	12079	876	1.65
A. comosus	27024	22338	4686	13286	653	1.68
B. distachyon	34309	26310	7999	16215	677	1.62
E. guineensis	28419	21283	7136	11807	519	1.8
O. sativa	34627	25102	9525	16536	874	1.52
S. bicolor	34129	27233	6896	17381	645	1.57
Z. mays	39324	32639	6685	17214	1312	1.9
V. vinifera	25329	19615	5714	12721	612	1.54
A. thaliana	26637	23356	3281	12677	673	1.84
P. trichocarpa	41335	33800	7535	14279	1046	2.37
A. trichopoda	26814	19550	7264	12527	1028	1.56
S. polyrhiza	19592	16355	3237	11563	357	1.41
P. equestris	29413	21595	7818	12709	832	1.7
S. lycopersicum	35480	26151	9329	13914	1103	1.88

## Sheet: ST8
Supplementary Table 8. The statistics of gene family expansion in A-genome.
Family_ID	Gene number in A-genome	Tandem duplicated gene number in A-genome	Gene number in B-genome	Contracted family in B-genome by CAFÉ	Differce gene number between A- and B-genomes	CIP of GenePairs in A-genome	CIP of GenePairs in B-genome	CIP of GenePairs between A and B-geneome
Family_1	40	9	33	Yes	7	/	/	/
Family_3	32	0	31	No	1	32.61	32.31	34.11
Family_4	52	4	48	Yes	4	/	/	/
Family_6	18	11	14	Yes	4	/	/	/
Family_8	15	8	5	Yes	10	/	/	/
Family_13	25	18	18	Yes	7	/	/	/
Family_18	18	3	15	Yes	3	/	/	/
Family_20	14	12	5	Yes	9	/	/	/
Family_21	23	2	20	Yes	3	/	/	/
Family_22	19	4	17	Yes	2	/	/	/
Family_23	13	8	12	No	1	61.53	66.31	65.33
Family_26	17	5	14	Yes	3	/	/	/
Family_30	23	0	19	Yes	4	/	/	/
Family_31	60	54	23	Yes	37	/	/	/
Family_32	197	29	4	Yes	193	/	/	/
Family_33	25	8	18	Yes	7	/	/	/
Family_35	9	5	6	Yes	3	/	/	/
Family_38	25	17	20	Yes	5	/	/	/
Family_40	19	1	15	Yes	4	/	/	/
Family_41	26	0	23	Yes	3	/	/	/
Family_44	14	2	13	No	1	51.19	50.42	54.12
Family_50	22	0	18	Yes	4	/	/	/
Family_51	18	9	14	Yes	4	/	/	/
Family_53	15	0	12	Yes	3	/	/	/
Family_55	23	0	22	No	1	63.58	62.51	64.31
Family_56	22	2	17	Yes	5	/	/	/
Family_59	7	7	3	Yes	4	/	/	/
Family_65	13	12	11	Yes	2	/	/	/
Family_66	21	0	14	Yes	7	/	/	/
Family_67	13	3	12	No	1	64.15	62.97	65.97
Family_68	21	0	18	Yes	3	/	/	/
Family_70	5	3	0	Yes	5	/	/	/
Family_75	15	0	14	No	1	68.89	65.3	70.02
Family_76	17	0	16	No	1	57.26	55.3	58.69
Family_77	15	3	13	Yes	2	/	/	/
Family_81	26	0	21	Yes	5	/	/	/
Family_82	9	4	4	Yes	5	/	/	/
Family_85	13	0	11	Yes	2	/	/	/
Family_86	16	9	12	Yes	4	/	/	/
Family_91	11	1	10	No	1	32.77	32.37	37.83
Family_94	15	0	13	Yes	2	/	/	/
Family_96	14	2	13	No	1	46.72	46.55	50.79
Family_97	12	0	10	Yes	2	/	/	/
Family_98	28	28	12	Yes	16	/	/	/
Family_99	7	0	3	Yes	4	/	/	/
Family_102	19	0	14	Yes	5	/	/	/
Family_103	15	0	11	Yes	4	/	/	/
Family_106	11	0	10	No	1	55.55	59.2	61.54
Family_107	15	0	14	No	1	57.94	56.46	59.74
Family_108	13	3	9	Yes	4	/	/	/
Family_112	21	0	3	Yes	18	/	/	/
Family_116	8	2	7	No	1	62.72	62.86	67.16
Family_118	19	0	10	Yes	9	/	/	/
Family_119	9	0	8	No	1	56.54	48.31	55.97
Family_120	19	0	15	Yes	4	/	/	/
Family_121	10	0	9	No	1	50.97	52.41	55.28
Family_122	13	1	12	No	1	62.83	63.57	65.84
Family_124	14	0	7	Yes	7	/	/	/
Family_126	10	2	9	No	1	76.46	67.48	73.46
Family_130	14	0	4	Yes	10	/	/	/
Family_132	14	0	10	Yes	4	/	/	/
Family_133	9	0	8	No	1	55.25	54.12	59.43
Family_135	12	0	10	Yes	2	/	/	/
Family_139	7	2	3	Yes	4	/	/	/
Family_145	8	0	7	No	1	80.38	80.64	82.78
Family_148	9	1	8	No	1	62.15	59.55	64.54
Family_151	15	0	14	No	1	64.87	64.93	67.12
Family_153	9	2	8	No	1	74.8	73.01	77.45
Family_155	11	1	2	Yes	9	/	/	/
Family_156	17	11	11	Yes	6	/	/	/
Family_157	10	5	8	Yes	2	/	/	/
Family_158	4	2	1	Yes	3	/	/	/
Family_160	8	0	6	Yes	2	/	/	/
Family_163	12	1	10	No	2	69.21	65.91	69.8
Family_165	12	0	10	Yes	2	/	/	/
Family_170	13	0	4	Yes	9	/	/	/
Family_173	13	0	12	No	1	71.91	74.76	75.08
Family_174	8	0	7	No	1	56.44	51.63	59.07
Family_175	10	0	9	No	1	51.46	47	53.54
Family_176	14	2	13	No	1	58.98	51.12	57.41
Family_177	9	0	8	No	1	65.75	61.91	67.26
Family_178	11	0	9	No	2	76.06	70.94	75.58
Family_180	12	1	9	Yes	3	/	/	/
Family_183	18	10	17	No	1	66.24	65.64	67.39
Family_190	11	0	9	Yes	2	/	/	/
Family_191	12	0	8	Yes	4	/	/	/
Family_194	12	0	11	No	1	80.77	78.49	79.56
Family_195	10	0	9	No	1	62.35	61.92	65.3
Family_196	5	4	2	Yes	3	/	/	/
Family_198	8	2	7	No	1	80.51	76.66	80.27
Family_203	9	0	8	No	1	59.64	60.18	63.77
Family_206	10	2	9	No	1	57.54	56.87	60.63
Family_207	9	0	8	No	1	69.54	57.98	65.93
Family_209	11	0	9	No	2	64.51	62.24	66.48
Family_212	9	1	7	Yes	2	/	/	/
Family_216	10	0	8	No	2	65.73	64.69	68.48
Family_217	10	4	7	Yes	3	/	/	/
Family_220	3	0	1	No	2	/	/	/
Family_222	12	0	9	Yes	3	/	/	/
Family_223	12	2	7	Yes	5	/	/	/
Family_226	7	0	6	No	1	62.63	58.11	65.43
Family_229	10	0	6	Yes	4	/	/	/
Family_233	13	0	11	No	2	73.67	74.67	76.55
Family_236	8	0	7	No	1	78.22	72.75	77.47
Family_237	10	0	8	No	2	59.04	57.26	62.6
Family_238	9	0	7	Yes	2	/	/	/
Family_239	6	0	5	No	1	56.37	56.79	63.09
Family_241	10	2	9	No	1	57.86	57.4	60.86
Family_243	10	2	7	Yes	3	/	/	/
Family_259	8	0	7	No	1	71.12	68.42	72.83
Family_260	8	0	7	No	1	83.7	81.85	84.7
Family_261	7	5	5	Yes	2	/	/	/
Family_269	5	2	2	Yes	3	/	/	/
Family_270	9	0	8	No	1	62.29	61.04	65.48
Family_275	11	4	10	No	1	65.17	61.37	65.97
Family_282	6	2	4	Yes	2	/	/	/
Family_283	12	12	11	No	1	73.08	66.63	70.05
Family_284	6	2	5	No	1	66.37	65.56	69.36
Family_286	6	4	5	No	1	77.98	74.58	75.8
Family_290	9	1	8	No	1	61.6	64.21	66.16
Family_292	7	1	6	No	1	68.9	65.93	70.82
Family_293	8	0	7	No	1	65.75	66.07	69.54
Family_296	5	0	4	No	1	71.62	71.22	76.39
Family_305	9	0	5	Yes	4	/	/	/
Family_313	5	3	3	Yes	2	/	/	/
Family_314	5	3	3	Yes	2	/	/	/
Family_318	9	0	5	Yes	4	/	/	/
Family_319	7	0	6	No	1	66.43	67.62	71.6
Family_322	7	5	5	Yes	2	/	/	/
Family_323	5	5	3	Yes	2	/	/	/
Family_324	8	0	7	No	1	72.47	70.32	77.37
Family_328	6	2	4	Yes	2	/	/	/
Family_331	6	0	5	No	1	56.89	52.92	60.57
Family_332	7	6	5	Yes	2	/	/	/
Family_338	9	0	8	No	1	75.95	75.35	78.71
Family_341	5	0	4	No	1	90.3	86.6	90.4
Family_344	5	3	4	No	1	84.68	82.29	85.41
Family_345	7	0	6	No	1	67.03	68.18	71.1
Family_348	7	2	6	No	1	57.1	57.01	61.87
Family_349	8	0	5	Yes	3	/	/	/
Family_352	6	0	4	Yes	2	/	/	/
Family_355	7	2	6	No	1	57.62	56.49	62.51
Family_359	4	0	3	No	1	65.85	73.46	75.7
Family_363	8	1	4	Yes	4	/	/	/
Family_365	4	0	2	Yes	2	/	/	/
Family_366	6	5	4	Yes	2	/	/	/
Family_373	8	1	7	No	1	61.11	61.31	65.58
Family_374	6	0	5	No	1	70.71	68.33	73.86
Family_375	6	2	5	No	1	66.28	70.49	73.41
Family_380	4	3	2	Yes	2	/	/	/
Family_381	11	0	9	No	2	78.05	71.85	77.11
Family_384	5	0	4	No	1	77.71	69.5	77.22
Family_389	6	0	5	No	1	70.8	69.77	75.15
Family_390	7	0	6	No	1	65.4	62.12	68.65
Family_391	5	0	2	Yes	3	/	/	/
Family_393	7	0	5	No	2	67.33	66.81	71.8
Family_398	9	0	8	No	1	58.15	57.74	61.54
Family_399	5	0	3	Yes	2	/	/	/
Family_400	6	0	5	No	1	47.61	47.31	54.84
Family_406	10	1	7	Yes	3	/	/	/
Family_410	6	1	4	Yes	2	/	/	/
Family_416	5	0	4	No	1	84.53	76.91	83.01
Family_421	8	5	5	Yes	3	/	/	/
Family_422	6	0	5	No	1	67.27	66.81	71.43
Family_423	5	0	2	Yes	3	/	/	/
Family_424	6	0	5	No	1	67.4	65.1	70.3
Family_428	6	0	5	No	1	64.52	64.41	70.01
Family_434	9	0	8	No	1	71.3	70.56	73.85
Family_436	14	0	13	No	1	55.81	51.88	56.43
Family_439	5	2	4	No	1	71.29	74.79	78.16
Family_443	20	14	17	No	3	65.68	65.05	65.84
Family_446	10	0	1	Yes	9	/	/	/
Family_449	5	0	4	No	1	54.69	54.05	63.03
Family_453	6	0	4	Yes	2	/	/	/
Family_459	6	2	5	No	1	60.13	55.19	63.84
Family_461	4	0	3	No	1	69.55	80.37	79.35
Family_465	5	2	3	Yes	2	/	/	/
Family_468	7	0	6	No	1	74.24	72.37	76.36
Family_470	6	0	3	Yes	3	/	/	/
Family_472	9	0	7	No	2	74.95	73.74	76.66
Family_473	5	0	2	Yes	3	/	/	/
Family_474	4	0	3	No	1	89.28	87.78	93.14
Family_478	3	0	1	Yes	2	/	/	/
Family_482	8	0	6	No	2	63.26	62.51	66.24
Family_485	6	0	4	Yes	2	/	/	/
Family_492	7	0	5	No	2	72.02	70.62	75.51
Family_497	4	3	3	No	1	79.73	76.83	83.27
Family_505	7	0	5	No	2	78	85.25	83.38
Family_506	5	0	4	No	1	69.81	65.02	73.48
Family_510	9	2	8	No	1	74.7	71.59	75.56
Family_511	7	0	6	No	1	78.1	75.55	78.99
Family_512	5	0	4	No	1	73.45	74.68	79.09
Family_515	4	2	3	No	1	61.34	74.91	70.86
Family_518	6	1	4	Yes	2	/	/	/
Family_523	4	2	3	No	1	65.77	52	66.95
Family_525	6	0	4	Yes	2	/	/	/
Family_531	5	0	4	No	1	57.53	53.83	62.87
Family_532	7	0	4	Yes	3	/	/	/
Family_533	10	0	8	No	2	71.08	70.51	73.78
Family_535	5	0	3	Yes	2	/	/	/
Family_541	5	0	4	No	1	63.15	46.38	59.41
Family_546	4	1	1	Yes	3	/	/	/
Family_547	8	0	4	Yes	4	/	/	/
Family_549	5	0	2	Yes	3	/	/	/
Family_550	4	1	2	Yes	2	/	/	/
Family_551	3	0	2	No	1	82.09	95.43	89.92
Family_552	6	0	5	No	1	75.43	67.67	74.96
Family_553	6	0	5	No	1	70.05	67.78	73.42
Family_555	5	2	4	No	1	57.53	63.82	67.14
Family_557	6	0	5	No	1	85.83	74.89	81.27
Family_558	8	0	6	No	2	77.1	75.69	77.98
Family_560	6	5	5	No	1	72.66	71.2	76.14
Family_569	2	2	1	No	1	/	/	/
Family_570	6	0	4	Yes	2	/	/	/
Family_573	5	4	1	Yes	4	/	/	/
Family_582	4	1	3	No	1	65.77	59.97	70.57
Family_584	4	0	3	No	1	70.88	72.11	71.89
Family_585	6	0	5	No	1	81.8	66.66	76.44
Family_586	5	0	4	No	1	81.57	78.61	83.83
Family_589	4	0	3	No	1	53.14	68.46	71.22
Family_592	3	0	1	Yes	2	/	/	/
Family_594	3	0	1	Yes	2	/	/	/
Family_595	7	0	2	Yes	5	/	/	/
Family_603	5	0	4	No	1	75.31	65.18	74.77
Family_605	5	0	3	Yes	2	/	/	/
Family_606	6	0	4	Yes	2	/	/	/
Family_608	7	0	5	No	2	55.94	57.54	62.84
Family_611	5	0	4	No	1	78.1	65.93	74.65
Family_622	5	0	4	No	1	86.31	82.54	88.31
Family_629	5	0	3	Yes	2	/	/	/
Family_633	10	0	2	Yes	8	/	/	/
Family_639	5	0	4	No	1	83.97	82.33	86.8
Family_640	5	2	4	No	1	76.36	72.25	79.73
Family_641	10	0	8	No	2	61.42	56.85	61.81
Family_647	4	0	3	No	1	72.23	71.12	78.26
Family_653	5	0	4	No	1	68.54	65.08	72.22
Family_654	5	0	4	No	1	66.82	65.28	72.35
Family_655	7	1	4	Yes	3	/	/	/
Family_656	7	0	5	No	2	52.86	53.93	58.56
Family_662	5	0	2	Yes	3	/	/	/
Family_663	3	0	2	No	1	56.24	38.46	65.85
Family_664	5	0	1	Yes	4	/	/	/
Family_666	4	0	3	No	1	90.92	87.76	91.14
Family_667	4	0	3	No	1	74.26	68.69	78.11
Family_670	4	0	3	No	1	62.8	64.27	69.63
Family_672	7	0	2	Yes	5	/	/	/
Family_673	4	3	3	No	1	69.06	63.35	74.69
Family_674	5	0	2	Yes	3	/	/	/
Family_675	5	0	4	No	1	61.39	53.06	62.02
Family_683	4	3	1	Yes	3	/	/	/
Family_686	6	0	2	Yes	4	/	/	/
Family_691	5	5	2	Yes	3	/	/	/
Family_693	4	0	3	No	1	53.55	72.28	68.81
Family_694	6	0	5	No	1	83.11	82.07	85.12
Family_696	6	0	5	No	1	57	50.29	59.97
Family_697	5	0	4	No	1	56.9	57.7	65.09
Family_701	5	2	4	No	1	75.07	73.44	78.44
Family_706	5	0	4	No	1	60.31	62	68.07
Family_713	4	0	3	No	1	78.26	78.52	83.26
Family_714	5	0	4	No	1	93.87	94.62	95.31
Family_716	4	2	2	Yes	2	/	/	/
Family_717	3	1	2	No	1	57.84	38.32	63.59
Family_725	6	0	5	No	1	54.7	56.37	62.05
Family_728	8	2	0	Yes	8	/	/	/
Family_729	4	0	3	No	1	83.87	81.81	86.43
Family_733	6	0	4	Yes	2	/	/	/
Family_738	7	0	5	No	2	66.74	63.72	69.54
Family_740	4	0	2	Yes	2	/	/	/
Family_745	5	0	3	No	2	49.97	50.08	57.37
Family_747	4	0	3	No	1	66.88	60.17	72.62
Family_748	5	0	3	Yes	2	/	/	/
Family_751	8	0	7	No	1	67.03	67.02	70.22
Family_755	7	0	6	No	1	82.34	77.62	81.36
Family_759	4	4	3	No	1	81.45	77.66	81.76
Family_763	5	0	2	Yes	3	/	/	/
Family_765	4	0	3	No	1	61.12	62.65	70.11
Family_770	4	0	2	Yes	2	/	/	/
Family_773	5	0	4	No	1	83.24	81.48	85.16
Family_774	5	0	4	No	1	70.2	71.66	76.05
Family_775	4	0	0	Yes	4	/	/	/
Family_784	5	0	3	Yes	2	/	/	/
Family_786	7	0	6	No	1	60.59	59.41	64.75
Family_790	5	0	2	Yes	3	/	/	/
Family_791	4	0	3	No	1	83.92	79.1	84.65
Family_797	6	0	5	No	1	85.65	83.74	86.87
Family_810	5	0	4	No	1	70.08	71.66	76.1
Family_817	4	0	3	No	1	82.66	74.94	81.73
Family_820	7	0	6	No	1	54.49	55.05	60.22
Family_823	6	0	5	No	1	58.95	61.38	66.2
Family_830	4	4	1	Yes	3	/	/	/
Family_836	3	3	1	Yes	2	/	/	/
Family_837	6	2	3	Yes	3	/	/	/
Family_845	5	0	4	No	1	76.85	74.11	81.41
Family_847	4	0	3	No	1	64.25	68.39	77.14
Family_848	4	0	3	No	1	76.49	77.66	82.12
Family_861	4	0	3	No	1	63.06	61.3	71.09
Family_862	6	0	4	Yes	2	/	/	/
Family_863	3	0	2	No	1	55.3	58.85	70.35
Family_864	5	0	4	No	1	77.98	77.11	81.36
Family_868	5	0	4	No	1	82.41	70.33	79.17
Family_869	5	0	3	No	2	97.59	97.99	98.23
Family_870	4	0	2	Yes	2	/	/	/
Family_874	7	0	5	No	2	92.21	93.07	93.61
Family_877	5	0	4	No	1	65.22	55.79	65.69
Family_881	5	0	4	No	1	79.25	71.4	77.19
Family_882	6	0	4	No	2	68.65	67.18	72.78
Family_888	7	0	2	Yes	5	/	/	/
Family_891	4	0	1	Yes	3	/	/	/
Family_894	7	0	6	No	1	40.97	41.76	48.8
Family_895	4	0	2	Yes	2	/	/	/
Family_896	3	0	2	No	1	64.93	62.95	75.36
Family_899	3	0	2	No	1	72.1	85.33	80.83
Family_903	3	0	2	No	1	58.94	49.76	68.02
Family_905	4	1	3	No	1	77.87	68.76	75.79
Family_908	3	0	2	No	1	83.14	85.52	88.49
Family_912	5	0	4	No	1	52.94	57.45	63
Family_913	6	0	5	No	1	84.84	84.43	86.67
Family_914	4	0	3	No	1	68.31	59.09	76.57
Family_916	9	0	5	Yes	4	/	/	/
Family_919	4	0	3	No	1	67.01	67.6	74.27
Family_928	6	0	5	No	1	63.51	58.6	66.8
Family_935	6	0	4	No	2	99.62	99.76	99.76
Family_945	7	0	6	No	1	69.48	69.47	73.28
Family_948	7	0	3	Yes	4	/	/	/
Family_952	7	0	6	No	1	65.38	67.91	69.13
Family_958	5	0	3	No	2	60.35	69.82	79.01
Family_961	5	0	4	No	1	68.66	72.29	75.55
Family_962	4	0	3	No	1	73.41	75.79	80.28
Family_968	4	0	3	No	1	69.2	71.48	76.12
Family_969	6	2	5	No	1	58.12	55.49	61.9
Family_971	6	0	5	No	1	67.54	70.13	73.9
Family_973	6	0	4	No	2	55.82	58.3	63.49
Family_974	4	0	2	Yes	2	/	/	/
Family_982	5	0	4	No	1	99.17	99.06	99.06
Family_993	6	0	2	Yes	4	/	/	/
Family_1001	5	0	1	Yes	4	/	/	/
Family_1004	4	0	3	No	1	48.37	42.1	56.48
Family_1006	7	0	0	Yes	7	/	/	/
Family_1009	6	0	4	No	2	62.43	62.94	68.44
Family_1013	3	0	2	No	1	72.41	72.02	77.09
Family_1017	3	0	1	Yes	2	/	/	/
Family_1021	6	2	2	Yes	4	/	/	/
Family_1022	5	0	3	No	2	95.73	96.36	96.79
Family_1025	5	0	3	No	2	95.92	87.95	92.55
Family_1030	3	0	1	Yes	2	/	/	/
Family_1032	3	0	1	Yes	2	/	/	/
Family_1033	5	0	4	No	1	60.03	63.95	69.15
Family_1038	4	0	3	No	1	73.31	72.93	78.21
Family_1039	5	0	4	No	1	58.41	60.24	69.86
Family_1047	5	0	3	No	2	85.08	80.02	85.26
Family_1054	4	0	3	No	1	62.47	62.84	70.4
Family_1058	3	0	2	No	1	/	/	/
Family_1061	4	0	3	No	1	76.85	71.34	80.48
Family_1062	8	2	6	No	2	76.81	76.17	79.35
Family_1063	5	0	2	Yes	3	/	/	/
Family_1066	5	0	4	No	1	73.22	79.22	81.28
Family_1068	4	0	2	Yes	2	/	/	/
Family_1071	3	0	1	Yes	2	/	/	/
Family_1073	4	0	3	No	1	87.49	82.61	86.4
Family_1076	3	0	2	No	1	78.6	85.5	85.99
Family_1080	3	0	2	No	1	93.74	93.75	94.76
Family_1083	3	0	1	Yes	2	/	/	/
Family_1084	5	0	3	No	2	99.78	100	99.85
Family_1086	2	2	1	No	1	/	/	/
Family_1087	3	3	2	No	1	/	/	/
Family_1091	5	0	3	No	2	67.41	71.9	74.27
Family_1103	7	0	5	No	2	72.52	71.38	77.02
Family_1106	5	0	2	Yes	3	/	/	/
Family_1107	5	0	3	No	2	66.69	67.7	71.41
Family_1112	6	0	4	No	2	98.59	88.99	82.74
Family_1113	3	0	2	No	1	77.34	74.96	83.69
Family_1114	4	0	3	No	1	62.84	48.72	61.88
Family_1119	5	0	4	No	1	75.46	62.5	68.14
Family_1126	6	0	5	No	1	67.23	62.41	71.03
Family_1127	5	0	4	No	1	54.31	55.05	62.24
Family_1128	4	1	2	Yes	2	/	/	/
Family_1132	5	2	4	No	1	78.9	71.11	79.51
Family_1134	5	0	4	No	1	70.92	56.71	67.87
Family_1139	4	0	3	No	1	85.42	84.22	90.92
Family_1140	3	0	2	No	1	67.37	67.21	75.96
Family_1141	5	0	4	No	1	71.68	76.1	75.99
Family_1143	5	4	3	No	2	79.82	81.76	83.92
Family_1144	4	0	3	No	1	79.53	75.04	85.5
Family_1146	3	0	2	No	1	72.1	82.2	82.08
Family_1150	6	0	4	No	2	46.63	48.95	55.56
Family_1152	4	0	2	Yes	2	/	/	/
Family_1167	4	0	2	Yes	2	/	/	/
Family_1169	3	0	2	No	1	/	/	/
Family_1170	4	0	3	No	1	69.46	74.27	80.46
Family_1173	3	0	2	No	1	85.58	88.32	90.59
Family_1174	5	0	3	No	2	56.62	47.67	65.39
Family_1177	7	0	5	No	2	68.04	68.23	72.47
Family_1182	5	0	4	No	1	61.16	66.95	70.01
Family_1184	3	2	2	No	1	80.01	95.25	89.29
Family_1187	3	0	2	No	1	96.77	95.52	97.64
Family_1188	5	3	3	No	2	60.85	42.47	56.71
Family_1189	3	0	1	Yes	2	/	/	/
Family_1197	5	0	3	No	2	83.96	72.08	76.47
Family_1202	4	0	3	No	1	80.24	79.98	84.73
Family_1203	5	0	4	No	1	61.71	58.98	67.63
Family_1204	5	0	0	Yes	5	/	/	/
Family_1213	4	0	3	No	1	90.79	91.6	92.89
Family_1216	4	2	2	Yes	2	/	/	/
Family_1217	5	0	3	No	2	96.31	96.62	97.11
Family_1227	6	0	3	Yes	3	/	/	/
Family_1229	5	0	4	No	1	95.44	95.16	96.17
Family_1230	5	2	0	Yes	5	/	/	/
Family_1232	3	1	2	No	1	83.82	85.71	86.24
Family_1234	6	0	3	Yes	3	/	/	/
Family_1235	4	0	3	No	1	73.77	81.78	81.18
Family_1238	6	0	5	No	1	74.25	75.16	79.76
Family_1240	4	0	3	No	1	70.69	82.89	81.52
Family_1244	4	0	3	No	1	64.51	69.34	74.23
Family_1250	5	2	2	Yes	3	/	/	/
Family_1252	4	0	3	No	1	82.14	87.44	85.16
Family_1254	5	0	4	No	1	98.89	94.94	95.74
Family_1260	3	0	1	Yes	2	/	/	/
Family_1261	5	1	4	No	1	78.87	73.29	79.89
Family_1264	5	2	1	Yes	4	/	/	/
Family_1267	5	0	4	No	1	79.13	73	80.62
Family_1268	3	0	0	Yes	3	/	/	/
Family_1269	3	0	2	No	1	43.77	45.36	69.32
Family_1272	4	0	2	Yes	2	/	/	/
Family_1276	4	0	3	No	1	48.12	45.93	58.91
Family_1278	4	0	2	Yes	2	/	/	/
Family_1279	5	0	4	No	1	88.28	87.2	89.8
Family_1281	3	2	1	Yes	2	/	/	/
Family_1284	5	0	3	No	2	70.16	69.2	74.66
Family_1288	3	0	2	No	1	71.79	73.08	78.1
Family_1295	6	0	3	Yes	3	/	/	/
Family_1297	4	0	1	Yes	3	/	/	/
Family_1298	4	0	3	No	1	59.31	61.56	69.63
Family_1299	2	0	1	No	1	/	/	/
Family_1301	4	1	3	No	1	76.96	69.14	71.91
Family_1302	4	0	2	Yes	2	/	/	/
Family_1311	4	0	3	No	1	70.81	68.42	77.06
Family_1316	3	0	2	No	1	98.69	98.04	98.86
Family_1318	7	5	5	No	2	72.93	68.51	74.22
Family_1319	4	4	3	No	1	74.55	68.27	75.98
Family_1327	3	0	1	Yes	2	/	/	/
Family_1336	5	2	2	Yes	3	/	/	/
Family_1337	5	0	4	No	1	65.42	65.7	71.47
Family_1340	3	0	1	Yes	2	/	/	/
Family_1343	4	0	1	Yes	3	/	/	/
Family_1344	4	0	1	Yes	3	/	/	/
Family_1347	3	0	2	No	1	98.25	100	99.12
Family_1349	6	0	4	No	2	62.52	61.74	67.35
Family_1351	4	0	2	Yes	2	/	/	/
Family_1354	6	0	5	No	1	74.87	57.54	67.74
Family_1358	4	0	2	Yes	2	/	/	/
Family_1360	6	0	3	Yes	3	/	/	/
Family_1361	4	0	3	No	1	77.47	77.08	82.4
Family_1364	6	2	5	No	1	63.89	60.07	68.05
Family_1367	3	0	2	No	1	97.75	95.52	97.63
Family_1369	4	0	3	No	1	74.07	75.33	77.24
Family_1371	3	0	2	No	1	62.25	50.87	72.35
Family_1373	4	0	2	Yes	2	/	/	/
Family_1380	3	0	2	No	1	97.16	91.49	94.69
Family_1382	4	0	3	No	1	75.7	74.12	80.69
Family_1385	4	0	3	No	1	90.21	88.41	91.78
Family_1396	5	0	4	No	1	64.14	62.66	70.26
Family_1404	3	0	2	No	1	62.63	50.55	70.75
Family_1405	6	0	4	No	2	51.14	45.06	54.94
Family_1406	5	4	2	Yes	3	/	/	/
Family_1407	18	8	6	Yes	12	/	/	/
Family_1412	4	0	3	No	1	80.85	66.89	75.86
Family_1413	3	0	2	No	1	81.32	82.54	85.84
Family_1416	3	0	2	No	1	68.61	69.05	78.2
Family_1418	5	0	0	Yes	5	/	/	/
Family_1420	3	1	2	No	1	63.28	53.68	71.35
Family_1429	4	0	2	Yes	2	/	/	/
Family_1432	3	0	2	No	1	60.74	61.51	73.34
Family_1433	4	2	2	Yes	2	/	/	/
Family_1437	3	0	2	No	1	96.95	92.31	95.74
Family_1440	5	0	1	Yes	4	/	/	/
Family_1442	4	0	1	Yes	3	/	/	/
Family_1443	4	0	3	No	1	53.4	58.35	65.17
Family_1448	3	0	2	No	1	47.32	53.74	64.61
Family_1456	3	0	2	No	1	56.58	45.83	61.46
Family_1457	3	0	2	No	1	77.12	75.15	83.23
Family_1463	3	0	2	No	1	68.09	68.16	76.56
Family_1465	5	4	4	No	1	63.41	55.48	59.59
Family_1468	3	0	2	No	1	66.78	75.51	73.24
Family_1470	6	0	4	No	2	87.58	88.15	89.92
Family_1471	4	0	3	No	1	79.65	71.22	80.05
Family_1472	3	0	2	No	1	63.48	62.79	67.52
Family_1476	5	1	4	No	1	86.7	86.2	89.01
Family_1477	4	0	2	No	2	76.7	66.09	74.64
Family_1478	5	0	3	No	2	77.75	80.95	82.75
Family_1480	4	0	3	No	1	70.44	70.97	77.16
Family_1482	5	0	3	No	2	66.54	64.94	71.81
Family_1489	4	0	3	No	1	70.37	71.2	77.09
Family_1492	2	0	1	No	1	/	/	/
Family_1495	3	0	1	Yes	2	/	/	/
Family_1499	3	0	2	No	1	96.14	97.1	97.46
Family_1502	3	0	2	No	1	89.28	81.06	87.58
Family_1503	5	0	3	No	2	96.61	94.86	96.62
Family_1518	5	0	2	Yes	3	/	/	/
Family_1521	4	0	2	Yes	2	/	/	/
Family_1529	5	0	4	No	1	62.54	70.27	71.62
Family_1530	5	0	4	No	1	72.25	68.47	75.6
Family_1534	7	2	2	Yes	5	/	/	/
Family_1536	4	0	2	Yes	2	/	/	/
Family_1539	4	0	3	No	1	64.66	67.27	74.06
Family_1546	3	0	2	No	1	61.68	57.49	70.47
Family_1547	3	0	1	Yes	2	/	/	/
Family_1557	3	0	2	No	1	66.16	50.83	73.3
Family_1559	4	0	2	Yes	2	/	/	/
Family_1564	3	0	2	No	1	77.25	75.04	84.07
Family_1565	3	0	2	No	1	76.76	79.17	83.99
Family_1566	8	0	7	No	1	59.27	59.51	63.76
Family_1567	5	0	3	No	2	94.89	94.04	95.35
Family_1569	5	0	3	No	2	67.97	64.29	72.52
Family_1571	5	0	4	No	1	56.78	58.88	62.64
Family_1572	3	0	1	Yes	2	/	/	/
Family_1577	3	0	2	No	1	63.11	67.77	75.65
Family_1578	3	0	1	Yes	2	/	/	/
Family_1579	4	0	3	No	1	59.91	53.04	67.23
Family_1581	4	0	2	Yes	2	/	/	/
Family_1582	4	0	3	No	1	62.95	60.64	70.94
Family_1590	4	0	3	No	1	83.2	97.56	90.38
Family_1598	3	0	2	No	1	93.94	86.82	92.77
Family_1599	4	0	3	No	1	82.82	81.91	87.26
Family_1600	5	2	2	Yes	3	/	/	/
Family_1602	4	0	3	No	1	96.17	95.81	96.79
Family_1609	4	0	2	Yes	2	/	/	/
Family_1612	3	0	1	Yes	2	/	/	/
Family_1617	3	0	2	No	1	60.34	58.89	71.2
Family_1620	4	0	3	No	1	46.38	42.5	57.82
Family_1624	3	0	2	No	1	79.37	77.4	85.02
Family_1626	3	0	1	Yes	2	/	/	/
Family_1637	3	0	2	No	1	60.8	51.57	68.91
Family_1640	5	0	2	Yes	3	/	/	/
Family_1641	3	0	2	No	1	64.6	57.64	65.67
Family_1642	3	0	2	No	1	64.15	53.19	73.38
Family_1660	3	0	2	No	1	92.9	92.33	94.84
Family_1661	4	0	2	Yes	2	/	/	/
Family_1667	4	0	2	Yes	2	/	/	/
Family_1668	4	0	2	Yes	2	/	/	/
Family_1673	3	0	2	No	1	78.6	89.92	86.48
Family_1674	4	0	3	No	1	55.96	54.05	65.66
Family_1680	3	0	2	No	1	68.78	70.83	83.67
Family_1681	3	0	2	No	1	86.53	81.93	88.21
Family_1684	5	0	1	Yes	4	/	/	/
Family_1687	3	0	2	No	1	64.39	73.59	76.58
Family_1689	3	0	2	No	1	68.95	66.86	77.6
Family_1690	3	0	2	No	1	63.62	71.98	75.87
Family_1692	3	0	2	No	1	73.61	85.23	82.91
Family_1698	4	0	3	No	1	80.64	76.45	82.65
Family_1702	3	0	2	No	1	72.3	80.99	82.02
Family_1703	3	0	2	No	1	91.01	92.55	93.33
Family_1710	5	0	2	Yes	3	/	/	/
Family_1712	4	0	2	Yes	2	/	/	/
Family_1713	3	0	2	No	1	93.17	81.3	89.79
Family_1715	4	0	3	No	1	63.63	74.74	74.74
Family_1716	4	2	3	No	1	64.95	52.59	70.67
Family_1727	3	0	2	No	1	83.04	75.78	83.08
Family_1731	4	0	3	No	1	81.3	74.9	82.33
Family_1732	5	0	1	Yes	4	/	/	/
Family_1736	3	0	2	No	1	79.97	78.67	85.95
Family_1739	6	3	5	No	1	80.46	82.89	83.59
Family_1741	3	0	2	No	1	69.15	71.43	76.23
Family_1742	3	0	2	No	1	75.1	70.72	81.41
Family_1744	5	0	4	No	1	73.86	73.71	78.46
Family_1746	4	0	3	No	1	100	98.18	100
Family_1756	6	0	5	No	1	67.14	62.5	69.35
Family_1759	3	0	2	No	1	59.55	59.68	72.75
Family_1761	4	1	3	No	1	69.45	72.55	77.4
Family_1762	4	0	3	No	1	65.39	65.87	73.7
Family_1763	6	0	1	Yes	5	/	/	/
Family_1764	4	0	2	Yes	2	/	/	/
Family_1773	3	0	2	No	1	60.02	59.27	73.58
Family_1777	4	0	3	No	1	95.23	93.4	94.92
Family_1782	4	0	2	Yes	2	/	/	/
Family_1794	4	0	3	No	1	72.07	73.86	78.83
Family_1796	3	0	2	No	1	43.87	57.24	64.04
Family_1800	4	0	2	Yes	2	/	/	/
Family_1801	4	0	3	No	1	73.66	69.91	77.87
Family_1803	3	0	1	Yes	2	/	/	/
Family_1804	4	0	2	Yes	2	/	/	/
Family_1811	3	0	2	No	1	65.17	65.57	75.36
Family_1816	3	0	2	No	1	64.09	59.16	74.31
Family_1818	5	0	4	No	1	63.23	53.09	64.14
Family_1819	3	0	2	No	1	74.94	73.14	83.65
Family_1821	3	0	2	No	1	73.24	74.6	81.02
Family_1823	4	0	3	No	1	62.6	67.65	75.93
Family_1835	3	0	2	No	1	80.84	84.85	88.08
Family_1836	5	4	4	No	1	57.65	54.39	63.57
Family_1839	3	0	2	No	1	98.72	98.47	98.51
Family_1842	3	0	0	Yes	3	/	/	/
Family_1846	3	0	1	Yes	2	/	/	/
Family_1854	3	0	2	No	1	75.54	76.65	82.81
Family_1856	5	0	4	No	1	72.93	75.23	78.16
Family_1865	3	0	2	No	1	58.78	54.39	71.26
Family_1869	4	0	3	No	1	55	64.13	67.36
Family_1880	4	0	3	No	1	46.35	48.11	58.79
Family_1889	3	0	2	No	1	65.4	62.11	76.54
Family_1892	4	0	1	Yes	3	/	/	/
Family_1895	3	0	2	No	1	56.05	56.68	70
Family_1905	3	0	2	No	1	97.1	97.1	98.07
Family_1906	3	0	2	No	1	84.56	85.22	89.41
Family_1908	3	0	2	No	1	92.3	91.91	94.73
Family_1913	4	1	1	Yes	3	/	/	/
Family_1916	3	0	2	No	1	89.45	86.49	91.55
Family_1918	5	0	4	No	1	80.16	79.65	85.1
Family_1923	5	0	4	No	1	77.5	76.55	80.75
Family_1935	5	0	4	No	1	87.29	88.82	90.13
Family_1947	5	0	2	Yes	3	/	/	/
Family_1949	3	0	1	Yes	2	/	/	/
Family_1951	4	0	3	No	1	71.42	69.04	77.16
Family_1953	5	0	2	Yes	3	/	/	/
Family_1954	4	1	1	Yes	3	/	/	/
Family_1955	4	0	1	Yes	3	/	/	/
Family_1968	4	0	3	No	1	68.54	72.16	75.77
Family_1969	5	0	2	Yes	3	/	/	/
Family_1973	3	0	2	No	1	85.33	85.98	89.67
Family_1979	4	0	3	No	1	66.11	67.34	74.44
Family_1980	2	0	1	No	1	/	/	/
Family_1982	3	0	2	No	1	62.55	80.98	77.41
Family_1987	4	2	3	No	1	75.52	70.84	78.52
Family_1995	4	0	3	No	1	82.59	82.98	86.47
Family_1998	3	0	2	No	1	77.81	62.91	75.09
Family_2000	3	0	1	Yes	2	/	/	/
Family_2006	5	2	4	No	1	64.25	64.05	70.27
Family_2007	4	0	1	Yes	3	/	/	/
Family_2008	3	0	2	No	1	55.93	57.96	69.17
Family_2012	4	0	0	Yes	4	/	/	/
Family_2014	4	0	2	Yes	2	/	/	/
Family_2015	3	1	2	No	1	85.23	83.33	89.48
Family_2021	3	0	2	No	1	71.86	83.2	81.7
Family_2022	4	0	2	Yes	2	/	/	/
Family_2023	3	0	2	No	1	80.06	67.3	82.98
Family_2024	7	0	5	No	2	67.03	64.59	69.78
Family_2028	4	2	3	No	1	82.58	73.78	83.02
Family_2029	4	2	3	No	1	58.74	54.48	66.54
Family_2038	4	0	3	No	1	79.83	81.32	84.87
Family_2040	3	0	2	No	1	94.7	92.23	93.51
Family_2041	3	0	2	No	1	93.87	97.39	94.9
Family_2045	3	0	2	No	1	/	/	/
Family_2049	6	0	5	No	1	67.87	66.69	71.96
Family_2053	4	0	2	Yes	2	/	/	/
Family_2054	3	0	2	No	1	95.17	90.7	93.96
Family_2056	5	0	3	No	2	68.79	70.16	74.45
Family_2065	3	0	2	No	1	60.74	71.75	65.65
Family_2068	4	0	3	No	1	55.64	57.24	66.21
Family_2069	4	1	3	No	1	42.03	41.47	63.52
Family_2076	3	2	2	No	1	68.78	68.64	80.38
Family_2081	3	0	1	Yes	2	/	/	/
Family_2087	3	0	2	No	1	43.7	38.95	59.29
Family_2095	3	0	2	No	1	77.61	47.98	69.44
Family_2100	3	2	2	No	1	77.97	84.36	85.59
Family_2103	3	0	2	No	1	83.38	82.16	87.88
Family_2117	3	0	2	No	1	96.49	87.5	92.54
Family_2119	2	0	1	No	1	/	/	/
Family_2120	3	0	2	No	1	79.88	82.87	85.62
Family_2126	3	0	2	No	1	74.09	77.42	81.79
Family_2128	4	0	3	No	1	76.48	73.45	81.4
Family_2132	3	0	2	No	1	75.94	80.1	83.76
Family_2133	5	0	2	Yes	3	/	/	/
Family_2138	3	0	2	No	1	61.32	53.94	70.45
Family_2139	4	0	2	No	2	48.41	46.67	55.73
Family_2144	4	0	0	Yes	4	/	/	/
Family_2146	3	0	1	Yes	2	/	/	/
Family_2148	4	0	3	No	1	74.63	74.87	80.48
Family_2150	3	0	2	No	1	72.79	74.24	81.12
Family_2151	3	0	2	No	1	60.33	56.58	72.65
Family_2154	3	0	1	Yes	2	/	/	/
Family_2156	6	0	5	No	1	63.96	64.16	69.68
Family_2160	3	0	2	No	1	62.42	43.43	71.44
Family_2167	3	0	2	No	1	86.32	85.42	90.26
Family_2170	3	0	2	No	1	79.67	74.44	84.53
Family_2172	3	0	2	No	1	51.99	44.94	65.84
Family_2179	4	0	2	Yes	2	/	/	/
Family_2189	4	0	1	Yes	3	/	/	/
Family_2192	3	0	2	No	1	66.51	66.67	79.08
Family_2197	3	0	2	No	1	67.64	71.21	74.39
Family_2200	3	0	1	Yes	2	/	/	/
Family_2201	3	2	2	No	1	73.77	66.63	79.56
Family_2202	3	2	2	No	1	86.34	69.65	84.51
Family_2205	4	0	3	No	1	67.07	73.67	74.16
Family_2211	3	0	2	No	1	49.01	43.75	64.2
Family_2213	3	0	2	No	1	43.53	42.35	66.66
Family_2215	4	0	2	Yes	2	/	/	/
Family_2220	3	1	2	No	1	79.47	75.51	86.36
Family_2224	3	0	1	Yes	2	/	/	/
Family_2225	3	0	2	No	1	94.64	94.84	96.13
Family_2226	3	0	2	No	1	71.12	64.24	78.45
Family_2234	3	0	2	No	1	75.83	76.25	83.53
Family_2237	4	0	3	No	1	74.88	53.34	68.61
Family_2240	6	0	4	No	2	55.36	50.94	59.92
Family_2241	4	0	3	No	1	88.62	84.26	88.87
Family_2243	5	2	4	No	1	59.05	56.88	65.03
Family_2244	4	0	3	No	1	69.91	67.74	79.65
Family_2246	3	0	2	No	1	73.59	63.19	74.86
Family_2249	3	0	1	Yes	2	/	/	/
Family_2253	3	2	1	Yes	2	/	/	/
Family_2254	4	1	2	Yes	2	/	/	/
Family_2261	4	0	2	Yes	2	/	/	/
Family_2262	6	0	5	No	1	60.06	58.99	65.46
Family_2282	3	0	2	No	1	90.18	93.47	93.94
Family_2285	4	0	1	Yes	3	/	/	/
Family_2297	4	0	1	Yes	3	/	/	/
Family_2302	4	0	2	Yes	2	/	/	/
Family_2311	3	0	2	No	1	62.81	62.5	73.39
Family_2312	3	0	2	No	1	63.62	58.04	73.51
Family_2313	3	0	2	No	1	69.18	64.04	77.66
Family_2314	3	0	2	No	1	53.43	46.69	58.49
Family_2325	5	0	3	No	2	66.15	66.31	72.61
Family_2326	4	2	2	Yes	2	/	/	/
Family_2329	3	2	2	No	1	85.69	69.95	83.33
Family_2341	4	0	3	No	1	51.45	48.8	61.97
Family_2345	3	0	2	No	1	80.87	81.89	85.68
Family_2349	3	1	2	No	1	60.47	52.29	70.44
Family_2351	3	0	2	No	1	96.62	68.3	82.23
Family_2352	4	0	3	No	1	58.68	56.4	65.44
Family_2354	3	0	2	No	1	65.28	58.87	75.19
Family_2357	3	0	2	No	1	92.8	88.89	93.2
Family_2362	4	0	2	No	2	/	/	/
Family_2364	2	0	1	No	1	/	/	/
Family_2366	3	0	1	No	2	/	/	/
Family_2374	3	1	2	No	1	76.65	72.5	81.7
Family_2375	3	0	2	No	1	73.5	80.57	81.67
Family_2377	4	0	3	No	1	92.09	94.87	94.71
Family_2383	4	0	3	No	1	75.6	71.96	79.17
Family_2385	6	0	2	Yes	4	/	/	/
Family_2386	4	0	3	No	1	81.11	78.09	83.44
Family_2394	3	0	2	No	1	59.29	50.8	67.57
Family_2401	5	0	1	Yes	4	/	/	/
Family_2402	4	0	3	No	1	59.22	55.64	66.94
Family_2426	3	0	1	Yes	2	/	/	/
Family_2428	4	0	3	No	1	93.99	78.7	87.38
Family_2429	5	0	2	Yes	3	/	/	/
Family_2436	3	1	2	No	1	65.24	73.72	76.55
Family_2444	4	0	3	No	1	59.77	62.48	67.33
Family_2454	3	0	2	No	1	78.43	84.13	85.84
Family_2458	5	0	0	Yes	5	/	/	/
Family_2460	3	0	2	No	1	68.91	69.92	79.08
Family_2465	3	0	1	Yes	2	/	/	/
Family_2468	5	0	4	No	1	56.23	53.32	62.54
Family_2476	6	0	2	Yes	4	/	/	/
Family_2477	3	2	1	Yes	2	/	/	/
Family_2492	5	0	4	No	1	83.86	79.22	84.32
Family_2493	3	0	2	No	1	73.18	71.62	80.56
Family_2495	3	0	1	Yes	2	/	/	/
Family_2496	4	0	1	Yes	3	/	/	/
Family_2497	3	0	2	No	1	78.03	75.28	83.03
Family_2501	3	0	0	Yes	3	/	/	/
Family_2506	3	0	2	No	1	71.19	62.37	75.4
Family_2507	3	0	2	No	1	81.81	89.22	88.4
Family_2513	3	0	2	No	1	68.94	65.52	74.69
Family_2519	3	0	2	No	1	78.04	80.26	84.46
Family_2523	5	0	4	No	1	52.19	49.09	62.31
Family_2539	5	0	2	Yes	3	/	/	/
Family_2549	5	0	2	Yes	3	/	/	/
Family_2553	5	0	4	No	1	73.71	74.33	78.71
Family_2554	4	3	3	No	1	73.97	65.44	76.05
Family_2559	3	0	2	No	1	80.8	75.89	85.04
Family_2569	2	0	1	No	1	/	/	/
Family_2570	4	0	3	No	1	62.83	56.83	68.19
Family_2581	3	0	2	No	1	97.69	97.69	96.81
Family_2586	3	0	1	Yes	2	/	/	/
Family_2593	4	0	3	No	1	68.77	69.53	75.61
Family_2594	3	0	2	No	1	97.44	98.08	98.4
Family_2600	2	0	1	No	1	/	/	/
Family_2612	4	0	2	Yes	2	/	/	/
Family_2626	4	0	0	Yes	4	/	/	/
Family_2633	2	0	1	No	1	/	/	/
Family_2635	4	0	3	No	1	73.86	82.05	80.62
Family_2637	3	0	2	No	1	61.13	54.49	70.49
Family_2640	4	0	2	No	2	67.5	57.65	74.17
Family_2649	2	0	1	No	1	/	/	/
Family_2653	3	0	2	No	1	73.1	71.48	81.24
Family_2661	3	1	2	No	1	84.37	84.84	89.21
Family_2671	4	0	1	Yes	3	/	/	/
Family_2675	4	0	1	Yes	3	/	/	/
Family_2677	4	0	2	Yes	2	/	/	/
Family_2687	3	0	2	No	1	80.03	78.04	85.53
Family_2694	3	0	2	No	1	58.27	56	70.61
Family_2715	4	0	3	No	1	71.37	69.44	77.37
Family_2728	4	0	3	No	1	68.94	75.49	77.51
Family_2732	6	3	2	Yes	4	/	/	/
Family_2733	3	0	2	No	1	57.42	50.54	66.87
Family_2736	3	0	2	No	1	62.31	57.6	71.8
Family_2745	3	0	2	No	1	58.4	50	63.1
Family_2759	3	0	2	No	1	64.45	60.24	74.98
Family_2763	3	0	1	No	2	/	/	/
Family_2766	3	0	1	Yes	2	/	/	/
Family_2767	4	3	2	No	2	56.74	40.76	66.01
Family_2769	3	0	2	No	1	61.19	77.35	76.37
Family_2770	4	2	3	No	1	73.34	65.83	76.86
Family_2773	3	0	2	No	1	47.58	43.53	58.18
Family_2774	3	2	2	No	1	79.11	83.56	86.63
Family_2781	3	0	2	No	1	73.83	62.08	71.48
Family_2788	4	0	2	No	2	92.95	89.89	89.31
Family_2790	6	1	3	No	3	70.36	69.22	73.33
Family_2798	4	0	1	Yes	3	/	/	/
Family_2805	3	0	2	No	1	77.46	80.73	83.42
Family_2811	4	0	2	Yes	2	/	/	/
Family_2821	3	0	2	No	1	82.76	84.21	88.38
Family_2825	4	0	3	No	1	61.55	60.14	66.3
Family_2834	3	0	1	Yes	2	/	/	/
Family_2836	3	0	2	No	1	51.66	71.64	69.99
Family_2837	3	0	1	Yes	2	/	/	/
Family_2841	3	0	2	No	1	75.05	69.63	79.22
Family_2854	3	1	2	No	1	95.17	84.85	90.52
Family_2858	3	0	2	No	1	68.31	76.63	78.16
Family_2861	3	2	1	No	2	/	/	/
Family_2874	3	0	2	No	1	53.42	66.6	69.44
Family_2877	3	0	2	No	1	86.39	76.61	84.41
Family_2881	3	0	2	No	1	84.74	88.44	85.71
Family_2893	5	0	4	No	1	71.18	70.89	74.62
Family_2897	3	2	2	No	1	61.7	96.24	77.43
Family_2898	3	0	1	No	2	/	/	/
Family_2905	2	0	1	No	1	/	/	/
Family_2910	3	0	2	No	1	79.11	76.02	83.36
Family_2913	3	0	2	No	1	94.75	91.67	94.76
Family_2921	3	0	2	No	1	79.29	79.08	85.6
Family_2933	4	0	3	No	1	62.56	58.47	70.12
Family_2934	5	0	2	Yes	3	/	/	/
Family_2943	2	0	1	No	1	/	/	/
Family_2946	4	0	2	No	2	67.1	70.59	74.19
Family_2948	3	0	2	No	1	77.94	69.8	78.34
Family_2954	3	0	2	No	1	53.73	52.54	66.41
Family_2963	5	0	3	No	2	79.12	86.31	85.07
Family_2968	3	0	2	No	1	77.55	72.77	81.9
Family_2975	3	0	1	Yes	2	/	/	/
Family_2996	3	0	2	No	1	90.41	92.45	93.71
Family_3001	2	0	1	No	1	/	/	/
Family_3002	4	1	3	No	1	85.42	78.9	86.83
Family_3009	4	0	3	No	1	83.74	80.56	85.98
Family_3015	3	0	2	No	1	60.69	50	69.1
Family_3016	4	0	3	No	1	60.69	58.12	68.66
Family_3024	3	1	2	No	1	85.55	86.62	89.53
Family_3025	4	0	1	Yes	3	/	/	/
Family_3028	4	0	3	No	1	73.74	77.05	80.17
Family_3029	4	0	2	No	2	74.31	70.68	80.04
Family_3030	3	0	2	No	1	98.26	86.27	92.59
Family_3031	3	0	2	No	1	71.15	57.43	74.74
Family_3036	3	0	2	No	1	87.74	85.06	90.32
Family_3037	3	0	2	No	1	58.69	61.54	71.84
Family_3038	3	0	2	No	1	87.73	91.33	91.72
Family_3046	3	0	2	No	1	75	78.42	83.4
Family_3047	2	0	1	No	1	/	/	/
Family_3056	3	0	2	No	1	75.12	74.46	82.93
Family_3061	3	0	2	No	1	58.95	39.76	65.43
Family_3062	4	2	1	Yes	3	/	/	/
Family_3065	2	0	1	No	1	/	/	/
Family_3074	3	0	2	No	1	46.79	38.24	61.44
Family_3075	4	0	3	No	1	70.41	73.54	81.73
Family_3076	3	0	2	No	1	78.59	87.13	87.2
Family_3081	3	0	2	No	1	63.96	59.12	72.35
Family_3083	3	0	2	No	1	96.33	94.92	96.98
Family_3100	3	1	2	No	1	65.86	60.62	75.56
Family_3108	4	2	1	Yes	3	/	/	/
Family_3109	3	0	2	No	1	64.59	56.72	69.07
Family_3114	4	0	3	No	1	64.84	54.52	60
Family_3119	3	0	2	No	1	57.66	59.15	59.58
Family_3120	2	0	1	No	1	/	/	/
Family_3130	3	2	2	No	1	80.67	77.75	86.01
Family_3145	3	0	1	Yes	2	/	/	/
Family_3150	3	0	2	No	1	64.12	51.76	73.24
Family_3153	3	0	2	No	1	74.16	74.9	80.72
Family_3165	3	0	2	No	1	73.34	74.49	81.32
Family_3174	3	0	2	No	1	87.58	86.84	91.18
Family_3178	3	0	2	No	1	57.13	67.24	71.93
Family_3183	2	0	1	No	1	/	/	/
Family_3184	3	0	2	No	1	77.92	82.32	85.67
Family_3188	3	0	2	No	1	83.2	81.39	87.37
Family_3190	3	0	2	No	1	95.26	88.63	93.69
Family_3195	3	0	2	No	1	74.46	78.57	82.58
Family_3196	3	0	2	No	1	89.75	88.53	92.12
Family_3216	3	0	2	No	1	68.84	80.47	78.91
Family_3228	3	0	2	No	1	74.71	63.36	76.33
Family_3233	2	0	1	No	1	/	/	/
Family_3236	3	0	2	No	1	81.51	67.05	81.53
Family_3245	4	0	1	Yes	3	/	/	/
Family_3260	4	2	2	Yes	2	/	/	/
Family_3267	3	0	2	No	1	59.92	49.85	66.47
Family_3270	3	0	2	No	1	83.95	84.34	89.25
Family_3272	3	0	2	No	1	71.1	62.8	77.47
Family_3275	3	0	2	No	1	77.19	71.91	83.06
Family_3283	3	0	2	No	1	67.06	67.06	77.02
Family_3291	3	0	2	No	1	75.15	73.37	82.2
Family_3305	3	1	2	No	1	72.04	62.36	72.45
Family_3309	5	0	4	No	1	69.16	60.19	75.95
Family_3316	4	0	3	No	1	83.9	85.04	87.71
Family_3318	3	0	2	No	1	68.86	76.19	79.1
Family_3320	3	0	0	Yes	3	/	/	/
Family_3322	3	0	1	No	2	/	/	/
Family_3323	3	0	1	No	2	/	/	/
Family_3326	2	0	1	No	1	/	/	/
Family_3329	4	0	2	No	2	84.98	80.15	87.62
Family_3331	3	0	2	No	1	60.39	55.19	72.04
Family_3334	2	0	1	No	1	/	/	/
Family_3337	2	0	1	No	1	/	/	/
Family_3339	3	0	2	No	1	87.9	91.28	92.42
Family_3345	2	0	1	No	1	/	/	/
Family_3363	2	0	1	No	1	/	/	/
Family_3364	3	0	2	No	1	59.13	51.64	68.16
Family_3365	2	0	1	No	1	/	/	/
Family_3371	3	0	2	No	1	73.28	71.43	77.99
Family_3376	2	0	1	No	1	/	/	/
Family_3382	4	1	2	No	2	67.09	68.18	75.34
Family_3384	2	0	1	No	1	/	/	/
Family_3391	2	0	1	No	1	/	/	/
Family_3393	3	0	1	No	2	/	/	/
Family_3395	3	0	2	No	1	61.03	62.68	73.3
Family_3404	2	0	1	No	1	/	/	/
Family_3408	2	0	1	No	1	/	/	/
Family_3409	6	0	2	Yes	4	/	/	/
Family_3412	3	0	2	No	1	87.26	82.01	88.38
Family_3414	3	1	2	No	1	54.59	48.7	67.22
Family_3415	6	5	3	No	3	69.96	70.14	72.81
Family_3416	2	1	1	No	1	/	/	/
Family_3420	3	0	2	No	1	67.6	72.2	77.81
Family_3423	3	0	2	No	1	72.67	74.43	79.72
Family_3427	3	0	1	Yes	2	/	/	/
Family_3428	3	0	2	No	1	74.23	87.77	84.59
Family_3432	3	0	2	No	1	86.25	80.25	87.43
Family_3435	2	0	1	No	1	/	/	/
Family_3438	4	0	3	No	1	79.08	75.67	82.59
Family_3439	2	0	1	No	1	/	/	/
Family_3441	3	0	2	No	1	77.13	80.57	84.72
Family_3442	3	0	2	No	1	83.67	82.65	88.46
Family_3446	2	0	1	No	1	/	/	/
Family_3451	3	0	2	No	1	77.11	81.28	82.26
Family_3453	4	2	2	No	2	75.88	77.23	81.48
Family_3458	3	2	2	No	1	72.71	63.6	79.05
Family_3460	3	0	2	No	1	56.77	48.26	68.52
Family_3465	2	0	1	No	1	/	/	/
Family_3466	2	0	1	No	1	/	/	/
Family_3470	3	0	2	No	1	68.84	62.03	75.66
Family_3475	3	0	2	No	1	75.95	68.45	77.84
Family_3477	4	0	3	No	1	74.44	73.56	80.13
Family_3479	3	0	2	No	1	87.34	75.62	85.18
Family_3482	3	0	2	No	1	78.55	69.65	79.25
Family_3494	4	0	1	Yes	3	/	/	/
Family_3498	3	0	2	No	1	55.77	49.14	68.94
Family_3509	3	0	2	No	1	81.63	81.73	86.56
Family_3511	3	0	2	No	1	83.84	85.48	89.5
Family_3513	3	0	2	No	1	80.52	80.76	86.23
Family_3521	3	0	1	No	2	/	/	/
Family_3525	3	0	2	No	1	67.21	72.78	77.31
Family_3531	4	2	0	Yes	4	/	/	/
Family_3540	3	0	2	No	1	86.82	59.68	78.58
Family_3544	2	0	1	No	1	/	/	/
Family_3556	3	0	1	Yes	2	/	/	/
Family_3562	3	0	0	Yes	3	/	/	/
Family_3564	3	0	2	No	1	63.19	73.29	73.99
Family_3565	3	0	2	No	1	67.54	62.98	75.35
Family_3566	3	0	2	No	1	96.5	95.5	97.08
Family_3568	2	0	1	No	1	/	/	/
Family_3569	3	0	2	No	1	62.08	59.08	73.2
Family_3574	2	0	1	No	1	/	/	/
Family_3577	3	0	2	No	1	79.29	83.66	86.27
Family_3584	2	0	1	No	1	/	/	/
Family_3588	4	0	3	No	1	82.2	82.1	85.99
Family_3592	3	0	2	No	1	71.44	63.59	77.34
Family_3601	3	0	2	No	1	83.92	84.73	88.94
Family_3619	3	0	2	No	1	79.47	76.38	84.48
Family_3632	2	0	1	No	1	/	/	/
Family_3659	3	0	1	No	2	/	/	/
Family_3664	3	0	2	No	1	54.09	48.65	67.01
Family_3674	3	0	1	No	2	/	/	/
Family_3686	3	0	2	No	1	56.27	54.55	68.25
Family_3695	3	0	2	No	1	84.81	85.89	89.96
Family_3702	3	0	1	No	2	/	/	/
Family_3705	2	0	1	No	1	/	/	/
Family_3720	3	0	2	No	1	80.55	75.34	84.57
Family_3721	2	0	1	No	1	/	/	/
Family_3722	2	0	1	No	1	/	/	/
Family_3726	2	0	1	No	1	/	/	/
Family_3730	3	2	2	No	1	86.15	76.83	87.72
Family_3735	3	0	2	No	1	71.41	77.37	80.91
Family_3736	2	1	1	No	1	/	/	/
Family_3740	2	0	0	Yes	2	/	/	/
Family_3744	3	0	1	No	2	/	/	/
Family_3745	3	0	2	No	1	63.45	64.35	82.25
Family_3752	3	0	1	No	2	/	/	/
Family_3753	3	0	2	No	1	60.81	58.93	73.75
Family_3756	3	0	2	No	1	70.88	70.37	78.96
Family_3761	2	2	1	No	1	/	/	/
Family_3762	3	0	2	No	1	92.49	94.18	94.85
Family_3765	2	0	1	No	1	/	/	/
Family_3773	2	0	1	No	1	/	/	/
Family_3781	2	0	1	No	1	/	/	/
Family_3783	2	0	1	No	1	/	/	/
Family_3785	2	0	1	No	1	/	/	/
Family_3788	3	0	2	No	1	66.14	49.8	68.91
Family_3792	4	0	3	No	1	88.14	84.89	89.41
Family_3796	3	0	2	No	1	67.19	62.69	74.04
Family_3799	3	2	1	Yes	2	/	/	/
Family_3803	2	0	1	No	1	/	/	/
Family_3806	3	0	2	No	1	83.32	73.51	84.03
Family_3808	2	0	1	No	1	/	/	/
Family_3809	4	0	2	No	2	74.52	80.81	80.62
Family_3813	2	0	1	No	1	/	/	/
Family_3814	2	0	1	No	1	/	/	/
Family_3817	2	0	1	No	1	/	/	/
Family_3819	4	0	2	No	2	72.58	83.75	80.76
Family_3848	3	0	1	No	2	/	/	/
Family_3850	4	0	3	No	1	90.2	93.73	92.92
Family_3866	2	0	1	No	1	/	/	/
Family_3873	2	0	1	No	1	/	/	/
Family_3878	3	0	2	No	1	88.64	87.59	85.64
Family_3879	2	0	1	No	1	/	/	/
Family_3881	3	0	2	No	1	84.47	81.85	88.93
Family_3884	3	0	2	No	1	79.46	76.6	84.92
Family_3893	3	0	1	Yes	2	/	/	/
Family_3913	2	0	1	No	1	/	/	/
Family_3914	4	0	3	No	1	73.07	68.35	74.1
Family_3920	2	0	1	No	1	/	/	/
Family_3929	4	0	3	No	1	77.19	79.78	83.19
Family_3932	3	0	2	No	1	66.67	84.62	74.13
Family_3933	5	0	3	No	2	76.24	67.8	73.76
Family_3955	3	0	2	No	1	65.33	58.69	71.41
Family_3956	2	0	1	No	1	/	/	/
Family_3964	3	0	2	No	1	83.06	85.86	87.73
Family_3970	3	0	2	No	1	66.27	59.54	73.72
Family_3974	3	0	2	No	1	59.82	61.92	72.53
Family_3975	3	0	2	No	1	74.19	62.57	77.2
Family_3977	3	0	1	No	2	/	/	/
Family_3990	3	0	2	No	1	60.21	52.71	71.65
Family_3995	3	0	2	No	1	75.2	58.16	74.96
Family_3998	3	0	1	No	2	/	/	/
Family_3999	3	0	2	No	1	90.63	91.3	92.95
Family_4003	2	0	1	No	1	/	/	/
Family_4004	4	0	2	No	2	83.52	83.26	85.67
Family_4013	4	0	3	No	1	76.77	74.3	81.42
Family_4028	2	0	1	No	1	/	/	/
Family_4056	2	0	1	No	1	/	/	/
Family_4062	2	0	1	No	1	/	/	/
Family_4063	2	0	1	No	1	/	/	/
Family_4075	2	0	1	No	1	/	/	/
Family_4083	2	1	1	No	1	/	/	/
Family_4090	3	0	2	No	1	80.74	80.46	84.84
Family_4094	2	0	1	No	1	/	/	/
Family_4095	3	0	1	No	2	/	/	/
Family_4100	3	0	2	No	1	84	87.14	89.6
Family_4102	3	2	2	No	1	81.16	92.58	86.13
Family_4110	3	0	2	No	1	67.92	61.67	77.18
Family_4117	3	0	2	No	1	55.41	77.84	73.67
Family_4119	2	0	1	No	1	/	/	/
Family_4124	3	0	1	No	2	/	/	/
Family_4127	3	0	2	No	1	85.94	74.52	87.85
Family_4129	3	0	2	No	1	85.17	85.48	90.27
Family_4132	3	0	2	No	1	81.78	75.2	85.83
Family_4133	3	0	2	No	1	83.32	86.39	87.97
Family_4138	2	0	1	No	1	/	/	/
Family_4144	2	0	1	No	1	/	/	/
Family_4147	2	0	1	No	1	/	/	/
Family_4152	2	0	1	No	1	/	/	/
Family_4155	2	0	1	No	1	/	/	/
Family_4160	2	0	1	No	1	/	/	/
Family_4163	2	0	1	No	1	/	/	/
Family_4164	3	0	2	No	1	68.89	87.23	82.37
Family_4168	4	0	1	Yes	3	/	/	/
Family_4169	2	0	1	No	1	/	/	/
Family_4172	3	0	2	No	1	81.53	86.27	86.87
Family_4174	2	0	1	No	1	/	/	/
Family_4176	2	0	0	Yes	2	/	/	/
Family_4182	2	1	1	No	1	/	/	/
Family_4184	3	0	2	No	1	87	79.81	88.95
Family_4189	2	0	1	No	1	/	/	/
Family_4190	2	0	1	No	1	/	/	/
Family_4199	2	0	1	No	1	/	/	/
Family_4202	4	0	3	No	1	50.31	54.32	63.07
Family_4209	3	0	2	No	1	84.09	85.09	88.01
Family_4212	2	0	1	No	1	/	/	/
Family_4233	2	0	1	No	1	/	/	/
Family_4238	2	0	1	No	1	/	/	/
Family_4239	2	0	1	No	1	/	/	/
Family_4240	3	0	2	No	1	62.11	70.16	73.63
Family_4249	2	0	1	No	1	/	/	/
Family_4250	4	0	3	No	1	82.1	84.06	86.48
Family_4260	2	0	1	No	1	/	/	/
Family_4263	2	0	1	No	1	/	/	/
Family_4265	3	2	2	No	1	43.13	38.1	60.34
Family_4288	2	0	1	No	1	/	/	/
Family_4290	2	0	0	Yes	2	/	/	/
Family_4294	4	2	3	No	1	81.2	80.94	84.23
Family_4305	2	0	1	No	1	/	/	/
Family_4314	2	0	1	No	1	/	/	/
Family_4319	2	0	1	No	1	/	/	/
Family_4320	2	2	1	No	1	/	/	/
Family_4321	2	0	1	No	1	/	/	/
Family_4323	3	0	2	No	1	84.59	93.55	90.68
Family_4327	3	0	2	No	1	/	/	/
Family_4330	3	0	1	Yes	2	/	/	/
Family_4331	4	0	2	No	2	83.95	93.24	88.2
Family_4350	3	0	2	No	1	63.28	56.02	71.43
Family_4357	2	0	1	No	1	/	/	/
Family_4359	4	0	3	No	1	44.51	57.34	60.66
Family_4368	2	0	1	No	1	/	/	/
Family_4372	2	0	1	No	1	/	/	/
Family_4373	2	0	0	Yes	2	/	/	/
Family_4393	3	0	2	No	1	78.8	70.52	78.92
Family_4404	2	0	1	No	1	/	/	/
Family_4409	2	0	1	No	1	/	/	/
Family_4412	2	0	1	No	1	/	/	/
Family_4413	2	0	1	No	1	/	/	/
Family_4418	2	0	1	No	1	/	/	/
Family_4420	2	0	1	No	1	/	/	/
Family_4430	3	0	2	No	1	58.9	67.71	72.36
Family_4433	2	0	1	No	1	/	/	/
Family_4444	3	1	2	No	1	94.07	95.35	96.03
Family_4447	2	0	1	No	1	/	/	/
Family_4454	2	0	1	No	1	/	/	/
Family_4458	3	0	2	No	1	57.93	32.16	66.91
Family_4473	2	0	1	No	1	/	/	/
Family_4475	2	0	1	No	1	/	/	/
Family_4484	3	0	2	No	1	58.47	56.64	70.15
Family_4491	3	0	2	No	1	66.78	71.35	77.8
Family_4494	3	0	2	No	1	61.18	51.14	65.62
Family_4499	2	0	1	No	1	/	/	/
Family_4500	2	0	1	No	1	/	/	/
Family_4506	3	0	2	No	1	63.19	68.67	75.24
Family_4515	4	0	2	No	2	69.98	47.11	66.13
Family_4524	3	0	2	No	1	73.74	76.3	82.58
Family_4547	2	0	1	No	1	/	/	/
Family_4548	2	0	1	No	1	/	/	/
Family_4550	3	0	2	No	1	74.74	74.08	79.84
Family_4551	2	0	1	No	1	/	/	/
Family_4554	2	0	1	No	1	/	/	/
Family_4559	2	0	1	No	1	/	/	/
Family_4568	2	0	1	No	1	/	/	/
Family_4577	2	0	1	No	1	/	/	/
Family_4580	3	0	2	No	1	60.22	42.35	63.58
Family_4585	4	0	3	No	1	63.51	68.99	72.52
Family_4593	2	0	1	No	1	/	/	/
Family_4594	2	0	1	No	1	/	/	/
Family_4605	3	0	1	No	2	/	/	/
Family_4606	4	2	2	No	2	48.85	61.43	62.44
Family_4625	3	0	1	No	2	/	/	/
Family_4632	2	0	1	No	1	/	/	/
Family_4645	3	0	2	No	1	60.16	75.2	73.83
Family_4649	2	0	1	No	1	/	/	/
Family_4663	3	0	2	No	1	77.05	81.36	84.32
Family_4677	2	0	1	No	1	/	/	/
Family_4683	3	0	2	No	1	/	/	/
Family_4687	2	0	1	No	1	/	/	/
Family_4688	2	0	1	No	1	/	/	/
Family_4695	2	0	1	No	1	/	/	/
Family_4699	2	0	1	No	1	/	/	/
Family_4704	2	0	1	No	1	/	/	/
Family_4707	2	0	1	No	1	/	/	/
Family_4712	3	1	1	No	2	/	/	/
Family_4720	3	0	1	No	2	/	/	/
Family_4726	3	0	1	No	2	/	/	/
Family_4736	2	0	1	No	1	/	/	/
Family_4740	2	0	1	No	1	/	/	/
Family_4746	2	0	1	No	1	/	/	/
Family_4747	2	0	1	No	1	/	/	/
Family_4751	3	0	2	No	1	69.66	57.73	74.83
Family_4760	3	0	1	No	2	/	/	/
Family_4766	2	0	1	No	1	/	/	/
Family_4770	2	0	1	No	1	/	/	/
Family_4774	2	0	1	No	1	/	/	/
Family_4775	2	0	1	No	1	/	/	/
Family_4779	2	0	1	No	1	/	/	/
Family_4781	2	0	0	Yes	2	/	/	/
Family_4783	2	0	1	No	1	/	/	/
Family_4790	2	0	1	No	1	/	/	/
Family_4794	3	0	0	Yes	3	/	/	/
Family_4804	2	0	1	No	1	/	/	/
Family_4809	2	0	1	No	1	/	/	/
Family_4814	3	0	2	No	1	82.28	63.8	71.8
Family_4816	2	0	1	No	1	/	/	/
Family_4819	2	0	1	No	1	/	/	/
Family_4820	2	0	1	No	1	/	/	/
Family_4839	3	0	0	Yes	3	/	/	/
Family_4840	2	0	1	No	1	/	/	/
Family_4846	2	0	1	No	1	/	/	/
Family_4849	3	0	1	No	2	/	/	/
Family_4851	2	1	1	No	1	/	/	/
Family_4868	3	0	2	No	1	75.35	81.72	83.61
Family_4878	2	0	1	No	1	/	/	/
Family_4880	2	0	1	No	1	/	/	/
Family_4887	2	0	1	No	1	/	/	/
Family_4894	2	0	1	No	1	/	/	/
Family_4899	2	0	1	No	1	/	/	/
Family_4900	2	0	1	No	1	/	/	/
Family_4901	3	0	2	No	1	69.12	54.05	68
Family_4907	4	0	1	Yes	3	/	/	/
Family_4923	2	0	1	No	1	/	/	/
Family_4925	2	0	1	No	1	/	/	/
Family_4932	2	0	1	No	1	/	/	/
Family_4938	3	0	2	No	1	64.25	60.58	75
Family_4945	2	0	1	No	1	/	/	/
Family_4954	3	0	1	No	2	/	/	/
Family_4963	2	0	1	No	1	/	/	/
Family_4968	6	5	1	Yes	5	/	/	/
Family_4973	4	0	2	No	2	74.75	56.45	71.81
Family_4976	2	0	1	No	1	/	/	/
Family_4979	2	0	1	No	1	/	/	/
Family_4984	2	0	1	No	1	/	/	/
Family_4985	2	0	1	No	1	/	/	/
Family_4990	2	0	1	No	1	/	/	/
Family_4994	3	0	2	No	1	75.79	74.6	82.63
Family_5000	2	0	1	No	1	/	/	/
Family_5006	2	0	1	No	1	/	/	/
Family_5013	2	0	1	No	1	/	/	/
Family_5015	2	0	1	No	1	/	/	/
Family_5018	2	0	1	No	1	/	/	/
Family_5019	2	0	1	No	1	/	/	/
Family_5022	2	0	1	No	1	/	/	/
Family_5023	3	0	2	No	1	74.64	80	81.77
Family_5025	2	0	1	No	1	/	/	/
Family_5043	2	0	1	No	1	/	/	/
Family_5057	2	0	1	No	1	/	/	/
Family_5091	2	0	1	No	1	/	/	/
Family_5097	2	0	1	No	1	/	/	/
Family_5110	2	0	1	No	1	/	/	/
Family_5112	2	0	1	No	1	/	/	/
Family_5114	2	0	1	No	1	/	/	/
Family_5118	2	1	1	No	1	/	/	/
Family_5119	2	0	1	No	1	/	/	/
Family_5128	2	0	1	No	1	/	/	/
Family_5130	2	0	1	No	1	/	/	/
Family_5134	2	0	1	No	1	/	/	/
Family_5140	2	0	1	No	1	/	/	/
Family_5143	2	0	1	No	1	/	/	/
Family_5147	2	0	1	No	1	/	/	/
Family_5156	3	0	2	No	1	71.37	63.89	78.33
Family_5157	2	0	1	No	1	/	/	/
Family_5163	3	0	1	No	2	/	/	/
Family_5165	2	0	1	No	1	/	/	/
Family_5172	2	0	1	No	1	/	/	/
Family_5183	3	0	2	No	1	74.59	68.66	81.58
Family_5197	2	0	1	No	1	/	/	/
Family_5198	3	0	2	No	1	71.7	69.01	78.86
Family_5199	3	0	2	No	1	77.22	71.72	85.17
Family_5200	2	0	1	No	1	/	/	/
Family_5202	2	0	1	No	1	/	/	/
Family_5207	2	0	1	No	1	/	/	/
Family_5211	2	0	1	No	1	/	/	/
Family_5214	2	0	0	Yes	2	/	/	/
Family_5218	2	0	1	No	1	/	/	/
Family_5219	2	0	1	No	1	/	/	/
Family_5225	2	0	1	No	1	/	/	/
Family_5226	2	0	1	No	1	/	/	/
Family_5231	3	0	2	No	1	75.12	80.62	83.26
Family_5237	2	0	1	No	1	/	/	/
Family_5240	3	0	2	No	1	70.51	65.34	79.19
Family_5243	2	0	1	No	1	/	/	/
Family_5245	2	0	1	No	1	/	/	/
Family_5256	2	0	1	No	1	/	/	/
Family_5257	2	0	1	No	1	/	/	/
Family_5264	3	0	2	No	1	77.35	75.46	83.97
Family_5275	2	0	1	No	1	/	/	/
Family_5280	2	0	0	Yes	2	/	/	/
Family_5281	2	0	1	No	1	/	/	/
Family_5284	2	0	1	No	1	/	/	/
Family_5288	2	0	1	No	1	/	/	/
Family_5296	2	0	1	No	1	/	/	/
Family_5300	3	2	2	No	1	73.58	77.87	82.02
Family_5304	2	0	1	No	1	/	/	/
Family_5305	3	0	2	No	1	66.25	63.27	65.81
Family_5306	4	0	1	Yes	3	/	/	/
Family_5316	3	2	2	No	1	76.06	53.05	74.57
Family_5330	3	0	2	No	1	55.88	49.86	66.38
Family_5336	2	0	1	No	1	/	/	/
Family_5341	3	0	1	No	2	/	/	/
Family_5347	2	0	1	No	1	/	/	/
Family_5348	2	0	1	No	1	/	/	/
Family_5364	2	0	1	No	1	/	/	/
Family_5365	2	0	1	No	1	/	/	/
Family_5377	2	0	1	No	1	/	/	/
Family_5384	3	0	1	No	2	/	/	/
Family_5386	2	0	1	No	1	/	/	/
Family_5393	4	0	2	No	2	50.88	48.24	60.24
Family_5397	2	0	1	No	1	/	/	/
Family_5408	2	2	1	No	1	/	/	/
Family_5411	2	0	1	No	1	/	/	/
Family_5415	2	0	1	No	1	/	/	/
Family_5417	2	0	1	No	1	/	/	/
Family_5427	3	2	2	No	1	75.41	92.26	85.43
Family_5431	2	0	1	No	1	/	/	/
Family_5436	2	0	1	No	1	/	/	/
Family_5440	3	0	2	No	1	86.33	86.12	90.45
Family_5451	2	0	0	Yes	2	/	/	/
Family_5452	2	0	1	No	1	/	/	/
Family_5462	2	0	1	No	1	/	/	/
Family_5469	3	0	2	No	1	77.9	62.5	71.91
Family_5470	2	0	1	No	1	/	/	/
Family_5476	2	1	1	No	1	/	/	/
Family_5479	2	0	0	Yes	2	/	/	/
Family_5486	2	0	1	No	1	/	/	/
Family_5493	2	0	1	No	1	/	/	/
Family_5495	2	0	0	Yes	2	/	/	/
Family_5499	3	0	2	No	1	90.45	89.45	93.35
Family_5510	2	0	1	No	1	/	/	/
Family_5516	2	0	1	No	1	/	/	/
Family_5522	2	0	1	No	1	/	/	/
Family_5525	2	0	1	No	1	/	/	/
Family_5534	2	0	1	No	1	/	/	/
Family_5538	2	0	0	Yes	2	/	/	/
Family_5539	3	0	2	No	1	72.89	67.74	80.66
Family_5547	2	0	1	No	1	/	/	/
Family_5555	2	0	0	Yes	2	/	/	/
Family_5556	2	0	1	No	1	/	/	/
Family_5560	2	0	1	No	1	/	/	/
Family_5568	2	0	1	No	1	/	/	/
Family_5574	2	0	1	No	1	/	/	/
Family_5588	2	0	1	No	1	/	/	/
Family_5597	2	0	1	No	1	/	/	/
Family_5601	2	0	1	No	1	/	/	/
Family_5617	2	2	1	No	1	/	/	/
Family_5622	2	0	1	No	1	/	/	/
Family_5627	2	2	1	No	1	/	/	/
Family_5628	3	0	2	No	1	87.32	82.91	88.57
Family_5632	3	0	2	No	1	66.55	70.35	77.63
Family_5633	2	0	1	No	1	/	/	/
Family_5635	2	0	1	No	1	/	/	/
Family_5638	2	0	1	No	1	/	/	/
Family_5642	2	0	1	No	1	/	/	/
Family_5643	2	0	1	No	1	/	/	/
Family_5644	2	0	1	No	1	/	/	/
Family_5651	2	0	1	No	1	/	/	/
Family_5661	3	0	1	No	2	/	/	/
Family_5662	2	0	1	No	1	/	/	/
Family_5670	2	0	1	No	1	/	/	/
Family_5673	2	0	1	No	1	/	/	/
Family_5676	3	0	1	No	2	/	/	/
Family_5677	3	0	1	No	2	/	/	/
Family_5679	3	0	2	No	1	66.37	66.67	77.04
Family_5685	3	0	2	No	1	51.41	62.41	66.38
Family_5687	3	0	1	No	2	/	/	/
Family_5688	2	0	1	No	1	/	/	/
Family_5692	2	0	1	No	1	/	/	/
Family_5700	2	0	1	No	1	/	/	/
Family_5735	2	0	0	Yes	2	/	/	/
Family_5739	2	0	1	No	1	/	/	/
Family_5749	2	0	1	No	1	/	/	/
Family_5762	2	0	1	No	1	/	/	/
Family_5767	2	0	0	Yes	2	/	/	/
Family_5775	2	0	1	No	1	/	/	/
Family_5795	2	0	1	No	1	/	/	/
Family_5802	2	0	1	No	1	/	/	/
Family_5803	3	0	2	No	1	74.83	67.67	81.23
Family_5816	2	0	1	No	1	/	/	/
Family_5818	3	0	2	No	1	64.39	63.23	74.3
Family_5824	2	0	0	Yes	2	/	/	/
Family_5827	2	0	1	No	1	/	/	/
Family_5832	2	0	1	No	1	/	/	/
Family_5839	2	0	1	No	1	/	/	/
Family_5840	2	0	1	No	1	/	/	/
Family_5843	2	0	1	No	1	/	/	/
Family_5848	2	0	1	No	1	/	/	/
Family_5851	2	2	1	No	1	/	/	/
Family_5857	2	0	1	No	1	/	/	/
Family_5863	2	0	1	No	1	/	/	/
Family_5873	2	0	1	No	1	/	/	/
Family_5875	2	0	1	No	1	/	/	/
Family_5878	2	0	1	No	1	/	/	/
Family_5893	2	0	1	No	1	/	/	/
Family_5906	2	0	1	No	1	/	/	/
Family_5908	2	0	1	No	1	/	/	/
Family_5917	2	0	1	No	1	/	/	/
Family_5930	3	0	1	No	2	/	/	/
Family_5935	3	0	1	No	2	/	/	/
Family_5940	3	0	1	No	2	/	/	/
Family_5946	2	0	1	No	1	/	/	/
Family_5948	3	0	1	No	2	/	/	/
Family_5963	2	2	1	No	1	/	/	/
Family_5971	2	0	1	No	1	/	/	/
Family_5973	2	0	1	No	1	/	/	/
Family_5982	2	0	1	No	1	/	/	/
Family_5984	2	0	1	No	1	/	/	/
Family_5985	2	0	1	No	1	/	/	/
Family_5989	3	0	1	No	2	/	/	/
Family_5992	2	2	1	No	1	/	/	/
Family_5999	3	0	2	No	1	89.68	78.86	89.09
Family_6006	2	2	1	No	1	/	/	/
Family_6011	2	0	1	No	1	/	/	/
Family_6012	3	0	1	No	2	/	/	/
Family_6022	2	0	1	No	1	/	/	/
Family_6025	2	0	0	Yes	2	/	/	/
Family_6036	3	0	1	No	2	/	/	/
Family_6039	3	3	1	No	2	/	/	/
Family_6041	2	0	1	No	1	/	/	/
Family_6047	2	0	1	No	1	/	/	/
Family_6055	2	0	1	No	1	/	/	/
Family_6085	2	0	0	Yes	2	/	/	/
Family_6100	2	0	1	No	1	/	/	/
Family_6112	3	0	1	No	2	/	/	/
Family_6125	2	0	1	No	1	/	/	/
Family_6128	2	0	1	No	1	/	/	/
Family_6129	2	0	1	No	1	/	/	/
Family_6141	2	0	1	No	1	/	/	/
Family_6142	3	0	2	No	1	66.61	68.37	80.16
Family_6145	2	0	1	No	1	/	/	/
Family_6147	2	0	1	No	1	/	/	/
Family_6156	2	0	1	No	1	/	/	/
Family_6167	2	0	1	No	1	/	/	/
Family_6179	2	0	1	No	1	/	/	/
Family_6183	2	0	1	No	1	/	/	/
Family_6197	2	0	1	No	1	/	/	/
Family_6201	2	2	1	No	1	/	/	/
Family_6207	2	0	1	No	1	/	/	/
Family_6212	2	0	1	No	1	/	/	/
Family_6214	2	0	1	No	1	/	/	/
Family_6216	3	0	2	No	1	79.59	81.07	86.54
Family_6227	2	0	1	No	1	/	/	/
Family_6230	2	0	1	No	1	/	/	/
Family_6235	2	0	1	No	1	/	/	/
Family_6236	2	0	1	No	1	/	/	/
Family_6241	3	0	1	No	2	/	/	/
Family_6242	3	0	1	No	2	/	/	/
Family_6252	2	0	1	No	1	/	/	/
Family_6283	2	0	1	No	1	/	/	/
Family_6285	2	0	1	No	1	/	/	/
Family_6291	2	0	1	No	1	/	/	/
Family_6292	2	0	1	No	1	/	/	/
Family_6297	2	0	1	No	1	/	/	/
Family_6313	2	0	1	No	1	/	/	/
Family_6350	3	1	2	No	1	72.86	67.76	86.1
Family_6358	2	0	1	No	1	/	/	/
Family_6359	2	0	1	No	1	/	/	/
Family_6360	2	2	1	No	1	/	/	/
Family_6361	2	0	1	No	1	/	/	/
Family_6388	3	0	1	No	2	/	/	/
Family_6395	3	0	1	No	2	/	/	/
Family_6396	2	0	1	No	1	/	/	/
Family_6410	2	0	1	No	1	/	/	/
Family_6415	2	0	0	Yes	2	/	/	/
Family_6416	2	0	1	No	1	/	/	/
Family_6423	2	0	0	Yes	2	/	/	/
Family_6434	2	0	1	No	1	/	/	/
Family_6436	2	0	1	No	1	/	/	/
Family_6455	2	0	1	No	1	/	/	/
Family_6468	2	0	1	No	1	/	/	/
Family_6469	2	0	1	No	1	/	/	/
Family_6484	2	0	1	No	1	/	/	/
Family_6501	3	0	2	No	1	87.7	84.79	90.62
Family_6522	2	0	1	No	1	/	/	/
Family_6540	2	0	1	No	1	/	/	/
Family_6543	2	0	1	No	1	/	/	/
Family_6553	2	2	1	No	1	/	/	/
Family_6563	2	0	1	No	1	/	/	/
Family_6567	2	0	0	Yes	2	/	/	/
Family_6577	2	0	1	No	1	/	/	/
Family_6582	2	2	1	No	1	/	/	/
Family_6588	2	0	1	No	1	/	/	/
Family_6589	2	1	1	No	1	/	/	/
Family_6595	2	0	1	No	1	/	/	/
Family_6600	2	0	1	No	1	/	/	/
Family_6603	2	0	1	No	1	/	/	/
Family_6610	2	0	1	No	1	/	/	/
Family_6615	2	0	1	No	1	/	/	/
Family_6616	2	0	1	No	1	/	/	/
Family_6619	2	0	1	No	1	/	/	/
Family_6627	2	0	1	No	1	/	/	/
Family_6628	3	0	1	No	2	/	/	/
Family_6633	2	0	1	No	1	/	/	/
Family_6646	2	0	1	No	1	/	/	/
Family_6661	2	0	1	No	1	/	/	/
Family_6670	2	0	1	No	1	/	/	/
Family_6671	2	0	1	No	1	/	/	/
Family_6675	2	0	1	No	1	/	/	/
Family_6686	2	0	1	No	1	/	/	/
Family_6692	3	0	1	No	2	/	/	/
Family_6693	2	0	1	No	1	/	/	/
Family_6694	2	0	1	No	1	/	/	/
Family_6700	2	0	1	No	1	/	/	/
Family_6714	2	0	1	No	1	/	/	/
Family_6720	2	0	1	No	1	/	/	/
Family_6727	2	0	1	No	1	/	/	/
Family_6744	2	0	1	No	1	/	/	/
Family_6753	2	0	1	No	1	/	/	/
Family_6754	2	0	1	No	1	/	/	/
Family_6771	3	0	2	No	1	72.84	81.75	82.12
Family_6792	2	0	1	No	1	/	/	/
Family_6804	2	0	1	No	1	/	/	/
Family_6808	2	0	1	No	1	/	/	/
Family_6817	2	0	1	No	1	/	/	/
Family_6818	2	0	1	No	1	/	/	/
Family_6830	3	0	2	No	1	73.57	79.02	80.22
Family_6843	2	0	1	No	1	/	/	/
Family_6845	3	0	0	Yes	3	/	/	/
Family_6884	2	0	1	No	1	/	/	/
Family_6888	2	0	1	No	1	/	/	/
Family_6903	2	0	1	No	1	/	/	/
Family_6916	2	0	1	No	1	/	/	/
Family_6925	2	0	1	No	1	/	/	/
Family_6934	2	0	1	No	1	/	/	/
Family_6948	2	0	1	No	1	/	/	/
Family_6949	2	0	0	Yes	2	/	/	/
Family_6962	2	0	1	No	1	/	/	/
Family_6970	2	0	1	No	1	/	/	/
Family_6979	2	0	1	No	1	/	/	/
Family_6983	4	0	1	Yes	3	/	/	/
Family_7009	2	0	1	No	1	/	/	/
Family_7022	3	0	2	No	1	79.75	79.62	85.68
Family_7024	3	0	2	No	1	70.57	74.81	79.32
Family_7032	2	0	1	No	1	/	/	/
Family_7054	2	0	1	No	1	/	/	/
Family_7071	2	0	1	No	1	/	/	/
Family_7076	2	0	1	No	1	/	/	/
Family_7080	2	0	1	No	1	/	/	/
Family_7105	2	1	1	No	1	/	/	/
Family_7106	2	0	1	No	1	/	/	/
Family_7112	2	0	1	No	1	/	/	/
Family_7136	2	0	1	No	1	/	/	/
Family_7138	2	0	1	No	1	/	/	/
Family_7140	2	0	1	No	1	/	/	/
Family_7143	2	0	1	No	1	/	/	/
Family_7145	2	0	1	No	1	/	/	/
Family_7158	2	0	1	No	1	/	/	/
Family_7194	2	0	1	No	1	/	/	/
Family_7207	2	0	1	No	1	/	/	/
Family_7229	2	0	1	No	1	/	/	/
Family_7232	2	0	1	No	1	/	/	/
Family_7240	2	0	1	No	1	/	/	/
Family_7241	2	0	1	No	1	/	/	/
Family_7257	2	0	1	No	1	/	/	/
Family_7263	2	0	1	No	1	/	/	/
Family_7269	2	0	1	No	1	/	/	/
Family_7281	2	0	1	No	1	/	/	/
Family_7286	2	0	1	No	1	/	/	/
Family_7293	2	0	0	Yes	2	/	/	/
Family_7302	2	0	1	No	1	/	/	/
Family_7318	2	0	1	No	1	/	/	/
Family_7321	2	2	1	No	1	/	/	/
Family_7326	2	0	1	No	1	/	/	/
Family_7334	2	0	1	No	1	/	/	/
Family_7339	2	0	1	No	1	/	/	/
Family_7347	2	0	1	No	1	/	/	/
Family_7354	2	0	1	No	1	/	/	/
Family_7361	2	0	1	No	1	/	/	/
Family_7391	2	0	1	No	1	/	/	/
Family_7394	3	0	2	No	1	50.54	45.36	63.85
Family_7397	2	0	1	No	1	/	/	/
Family_7419	2	0	1	No	1	/	/	/
Family_7422	2	0	1	No	1	/	/	/
Family_7440	2	0	1	No	1	/	/	/
Family_7451	2	0	1	No	1	/	/	/
Family_7452	3	0	1	No	2	/	/	/
Family_7453	4	0	2	No	2	59.62	61.71	70.33
Family_7455	4	0	1	Yes	3	/	/	/
Family_7456	2	0	1	No	1	/	/	/
Family_7494	2	0	1	No	1	/	/	/
Family_7496	2	0	1	No	1	/	/	/
Family_7498	2	0	1	No	1	/	/	/
Family_7499	2	0	1	No	1	/	/	/
Family_7513	2	0	1	No	1	/	/	/
Family_7523	2	0	1	No	1	/	/	/
Family_7524	2	0	1	No	1	/	/	/
Family_7547	2	0	1	No	1	/	/	/
Family_7551	2	0	1	No	1	/	/	/
Family_7556	2	0	1	No	1	/	/	/
Family_7564	2	0	1	No	1	/	/	/
Family_7577	2	0	1	No	1	/	/	/
Family_7597	2	0	1	No	1	/	/	/
Family_7601	2	0	1	No	1	/	/	/
Family_7609	3	0	1	No	2	/	/	/
Family_7615	2	1	1	No	1	/	/	/
Family_7618	2	0	0	Yes	2	/	/	/
Family_7629	2	0	1	No	1	/	/	/
Family_7639	2	2	1	No	1	/	/	/
Family_7642	2	0	1	No	1	/	/	/
Family_7661	2	0	0	Yes	2	/	/	/
Family_7674	2	0	1	No	1	/	/	/
Family_7678	3	2	1	No	2	/	/	/
Family_7687	2	0	0	Yes	2	/	/	/
Family_7690	3	0	1	No	2	/	/	/
Family_7704	2	0	0	Yes	2	/	/	/
Family_7707	3	0	2	No	1	84.41	81	88.24
Family_7718	2	0	1	No	1	/	/	/
Family_7729	2	0	1	No	1	/	/	/
Family_7748	2	0	1	No	1	/	/	/
Family_7758	2	0	1	No	1	/	/	/
Family_7761	2	2	1	No	1	/	/	/
Family_7766	2	0	0	Yes	2	/	/	/
Family_7768	2	0	1	No	1	/	/	/
Family_7779	2	0	1	No	1	/	/	/
Family_7788	2	1	1	No	1	/	/	/
Family_7796	2	0	0	Yes	2	/	/	/
Family_7800	2	0	1	No	1	/	/	/
Family_7802	2	0	1	No	1	/	/	/
Family_7861	2	0	1	No	1	/	/	/
Family_7876	3	0	2	No	1	64.3	66.95	76.98
Family_7884	2	0	1	No	1	/	/	/
Family_7908	2	0	1	No	1	/	/	/
Family_7924	2	2	1	No	1	/	/	/
Family_7927	2	0	1	No	1	/	/	/
Family_7938	2	0	1	No	1	/	/	/
Family_7943	2	0	1	No	1	/	/	/
Family_7945	2	0	1	No	1	/	/	/
Family_7986	2	0	1	No	1	/	/	/
Family_7988	3	0	2	No	1	74.48	71.43	78.54
Family_8002	2	0	1	No	1	/	/	/
Family_8004	2	0	1	No	1	/	/	/
Family_8020	3	0	1	No	2	/	/	/
Family_8024	2	0	1	No	1	/	/	/
Family_8067	2	0	1	No	1	/	/	/
Family_8089	2	0	1	No	1	/	/	/
Family_8101	2	0	1	No	1	/	/	/
Family_8102	2	0	1	No	1	/	/	/
Family_8122	2	0	1	No	1	/	/	/
Family_8129	2	0	1	No	1	/	/	/
Family_8139	2	0	1	No	1	/	/	/
Family_8143	2	0	1	No	1	/	/	/
Family_8177	3	0	2	No	1	59.36	77.07	76.78
Family_8191	2	0	1	No	1	/	/	/
Family_8197	2	0	1	No	1	/	/	/
Family_8218	2	0	1	No	1	/	/	/
Family_8224	2	2	0	Yes	2	/	/	/
Family_8227	2	0	1	No	1	/	/	/
Family_8263	2	0	1	No	1	/	/	/
Family_8287	2	0	1	No	1	/	/	/
Family_8300	2	0	1	No	1	/	/	/
Family_8304	2	0	1	No	1	/	/	/
Family_8321	3	0	2	No	1	66	57.85	74.84
Family_8323	2	0	1	No	1	/	/	/
Family_8326	2	0	1	No	1	/	/	/
Family_8328	2	0	1	No	1	/	/	/
Family_8332	2	0	0	Yes	2	/	/	/
Family_8334	3	0	1	No	2	/	/	/
Family_8352	2	0	1	No	1	/	/	/
Family_8365	2	0	1	No	1	/	/	/
Family_8425	2	0	1	No	1	/	/	/
Family_8427	2	0	1	No	1	/	/	/
Family_8438	3	0	1	No	2	/	/	/
Family_8450	2	0	1	No	1	/	/	/
Family_8491	2	0	1	No	1	/	/	/
Family_8503	2	0	1	No	1	/	/	/
Family_8504	2	0	1	No	1	/	/	/
Family_8508	3	0	1	No	2	/	/	/
Family_8522	3	3	0	Yes	3	/	/	/
Family_8523	3	0	2	No	1	69.53	58.68	75.26
Family_8559	3	0	2	No	1	83.22	81.79	87.55
Family_8591	2	0	1	No	1	/	/	/
Family_8608	2	0	1	No	1	/	/	/
Family_8623	2	0	1	No	1	/	/	/
Family_8668	3	0	2	No	1	71.96	65.95	79.05
Family_8714	2	0	1	No	1	/	/	/
Family_8741	2	2	1	No	1	/	/	/
Family_8807	2	0	1	No	1	/	/	/
Family_8865	2	0	1	No	1	/	/	/
Family_8925	2	0	1	No	1	/	/	/
Family_8990	2	2	1	No	1	/	/	/
Family_8991	2	0	0	Yes	2	/	/	/
Family_9035	2	0	1	No	1	/	/	/
Family_9077	2	0	1	No	1	/	/	/
Family_9183	3	0	2	No	1	61.76	83.72	77.05
Family_9233	2	0	1	No	1	/	/	/
Family_9235	2	0	0	Yes	2	/	/	/
Family_9341	2	0	1	No	1	/	/	/
Family_9360	2	0	1	No	1	/	/	/
Family_9402	2	0	1	No	1	/	/	/
Family_9408	2	0	1	No	1	/	/	/
Family_9411	2	0	1	No	1	/	/	/
Family_9433	2	0	0	Yes	2	/	/	/
Family_9549	2	0	0	Yes	2	/	/	/
Family_9550	2	0	1	No	1	/	/	/
Family_9569	2	0	1	No	1	/	/	/
Family_9583	2	0	1	No	1	/	/	/
Family_9590	2	0	1	No	1	/	/	/
Family_9625	2	0	1	No	1	/	/	/
Family_9637	2	0	1	No	1	/	/	/
Family_9647	2	0	1	No	1	/	/	/
Family_9648	2	0	1	No	1	/	/	/
Family_9673	2	0	1	No	1	/	/	/
Family_9696	2	0	1	No	1	/	/	/
Family_9701	2	2	1	No	1	/	/	/
Family_9704	2	1	1	No	1	/	/	/
Family_9717	2	0	0	Yes	2	/	/	/
Family_9751	2	0	1	No	1	/	/	/
Family_9752	2	0	1	No	1	/	/	/
Family_9757	3	0	2	No	1	51.54	54.55	61.06
Family_9765	2	2	1	No	1	/	/	/
Family_9766	2	0	1	No	1	/	/	/
Family_9772	3	0	0	Yes	3	/	/	/
Family_9787	3	0	1	No	2	/	/	/
Family_9790	2	0	1	No	1	/	/	/
Family_9801	2	0	0	Yes	2	/	/	/
Family_9854	2	0	1	No	1	/	/	/
Family_9874	2	0	1	No	1	/	/	/
Family_9915	2	0	0	Yes	2	/	/	/
Family_9926	2	0	1	No	1	/	/	/
Family_9968	2	0	1	No	1	/	/	/
Family_9980	2	0	1	No	1	/	/	/
Family_10073	2	0	1	No	1	/	/	/
Family_10156	2	0	0	Yes	2	/	/	/
Family_10194	2	1	1	No	1	/	/	/
Family_10333	2	0	1	No	1	/	/	/
Family_10381	3	0	2	No	1	69.23	61.27	68.15
Family_10387	2	0	1	No	1	/	/	/
Family_10431	2	0	0	Yes	2	/	/	/
Family_10457	2	0	1	No	1	/	/	/
Family_10476	3	0	1	No	2	/	/	/
Family_10485	2	0	1	No	1	/	/	/
Family_10490	2	0	0	Yes	2	/	/	/
Family_10513	2	0	1	No	1	/	/	/
Family_10532	2	0	0	Yes	2	/	/	/
Family_10534	3	0	1	No	2	/	/	/
Family_10554	2	0	0	Yes	2	/	/	/
Family_10572	2	0	1	No	1	/	/	/
Family_10581	3	0	2	No	1	78.57	85.57	86.86
Family_10588	2	0	1	No	1	/	/	/
Family_10595	2	0	1	No	1	/	/	/
Family_10637	2	0	1	No	1	/	/	/
Family_10638	2	0	1	No	1	/	/	/
Family_10666	2	0	1	No	1	/	/	/
Family_10750	2	2	1	No	1	/	/	/
Family_10770	2	0	1	No	1	/	/	/
Family_10783	2	0	1	No	1	/	/	/
Family_10813	2	0	0	Yes	2	/	/	/
Family_10814	3	0	1	No	2	/	/	/
Family_10897	2	2	1	No	1	/	/	/
Family_10911	2	0	1	No	1	/	/	/
Family_10970	2	0	1	No	1	/	/	/
Family_11012	2	0	1	No	1	/	/	/
Family_11045	2	2	1	No	1	/	/	/
Family_11095	2	0	1	No	1	/	/	/
Family_11105	2	0	1	No	1	/	/	/
Family_11122	3	0	2	No	1	52.98	58.67	68.76
Family_11134	3	0	1	No	2	/	/	/
Family_11174	2	0	1	No	1	/	/	/
Family_11190	5	0	0	Yes	5	/	/	/
Family_11275	2	0	1	No	1	/	/	/
Family_11316	2	0	0	Yes	2	/	/	/
Family_11324	2	0	0	Yes	2	/	/	/
Family_11345	2	0	1	No	1	/	/	/
Family_11366	2	0	1	No	1	/	/	/
Family_11376	2	0	1	No	1	/	/	/
Family_11404	2	0	0	Yes	2	/	/	/
Family_11417	2	0	1	No	1	/	/	/
Family_11473	2	0	1	No	1	/	/	/
Family_11493	2	0	1	No	1	/	/	/
Family_11566	2	0	0	Yes	2	/	/	/
Family_11713	2	0	0	Yes	2	/	/	/
Family_11720	2	0	1	No	1	/	/	/
Family_11750	2	0	1	No	1	/	/	/
Family_11814	2	0	1	No	1	/	/	/
Family_11873	3	2	1	No	2	/	/	/
Family_11926	4	0	2	No	2	66.39	73.37	76.15
Family_11931	2	0	1	No	1	/	/	/
Family_11965	2	0	1	No	1	/	/	/
Family_11967	2	0	1	No	1	/	/	/
Family_11999	2	0	1	No	1	/	/	/
Family_12059	2	0	1	No	1	/	/	/
Family_12070	2	0	1	No	1	/	/	/
Family_12071	2	0	0	Yes	2	/	/	/
Family_12112	2	0	0	Yes	2	/	/	/
Family_12196	2	0	1	No	1	/	/	/
Family_12350	2	0	0	Yes	2	/	/	/
Family_12484	2	0	0	Yes	2	/	/	/
Family_12487	2	0	1	No	1	/	/	/
Family_12492	2	0	0	Yes	2	/	/	/
Family_12530	2	0	1	No	1	/	/	/
Family_12598	2	0	1	No	1	/	/	/
Family_12742	2	0	1	No	1	/	/	/
Family_12747	4	0	2	No	2	77.29	41.51	54.38
Family_13123	2	0	1	No	1	/	/	/
Family_13436	5	0	1	Yes	4	/	/	/
Family_13608	2	0	1	No	1	/	/	/
Family_14001	2	0	1	No	1	/	/	/
Family_14221	2	0	1	No	1	/	/	/
Family_14243	2	2	0	Yes	2	/	/	/
Average	/	/	/	/	/	71.758	70.1305	76.9695

## Sheet: ST9
Supplementary Table 9. The statistics of gene family expansion in B-genome
Family_ID	Gene number in B-genome	Tandem duplicated gene number in B-genome	Gene number in A-genome	Contracted family in A-genome by CAFÉ	Differce gene number between A- and B-genomes	CIP of GenePairs in A-genome	CIP of GenePairs in B-genome	CIP of GenePairs between A and B-geneome
Family_14	23	0	21	Yes	2	/	/	/
Family_17	27	11	26	No	1	58.34	57.12	58.91
Family_24	16	6	15	No	1	57.2	55.78	58.65
Family_27	22	2	21	No	1	63.88	60.95	63.61
Family_37	14	4	13	No	1	55.29	52.08	54.15
Family_57	15	12	14	No	1	58.27	60.56	56.77
Family_63	12	0	11	No	1	53.35	51.44	55.51
Family_83	9	0	7	Yes	2	/	/	/
Family_89	15	6	14	No	1	53.4	54.51	56.82
Family_92	13	5	12	No	1	60.98	54.15	59.76
Family_104	17	0	15	No	2	55.24	52.01	56.07
Family_113	94	15	1	Yes	93	/	/	/
Family_131	14	7	13	No	1	58.76	58.71	61.45
Family_144	14	1	12	No	2	51.54	51.26	54.43
Family_154	10	0	9	No	1	72.4	69.7	74.22
Family_169	7	0	5	Yes	2	/	/	/
Family_197	9	8	5	Yes	4	/	/	/
Family_204	12	5	11	No	1	52.93	53.84	54.43
Family_210	10	0	9	No	1	95.67	87.88	91.71
Family_219	39	2	6	Yes	33	/	/	/
Family_230	7	0	6	No	1	75.74	71.13	76.64
Family_240	7	0	6	No	1	64.17	56.53	64.71
Family_242	6	4	4	Yes	2	/	/	/
Family_248	74	7	0	Yes	74	/	/	/
Family_278	43	12	0	Yes	43	/	/	/
Family_288	70	26	0	Yes	70	/	/	/
Family_297	6	0	5	No	1	66.17	49.41	63.16
Family_304	10	0	9	No	1	50.53	49.83	55.37
Family_309	5	4	3	Yes	2	/	/	/
Family_325	6	2	4	Yes	2	/	/	/
Family_347	5	0	4	No	1	50.73	52.61	61.18
Family_385	38	6	0	Yes	38	/	/	/
Family_387	10	1	9	No	1	87.63	83.43	86.56
Family_408	11	0	10	No	1	91.32	91.3	92.12
Family_429	36	13	2	Yes	34	/	/	/
Family_435	6	0	5	No	1	88.14	87.58	90.67
Family_437	6	0	5	No	1	61.48	62.52	67.66
Family_441	5	0	4	No	1	71.43	66.41	74.04
Family_456	7	0	6	No	1	73.73	73.29	76.88
Family_462	36	6	0	Yes	36	/	/	/
Family_463	39	5	2	Yes	37	/	/	/
Family_464	6	0	5	No	1	69.11	62.91	71.29
Family_487	4	0	3	No	1	58.52	45.05	64.38
Family_493	6	0	4	Yes	2	/	/	/
Family_517	6	0	5	No	1	61.52	70.77	73.84
Family_520	6	0	5	No	1	79.48	76.67	80.51
Family_526	6	2	5	No	1	62.19	58.08	65.88
Family_542	4	2	3	No	1	52.39	58.02	63.26
Family_554	33	8	1	Yes	32	/	/	/
Family_566	5	0	4	No	1	68.53	66.51	73.33
Family_571	7	2	3	Yes	4	/	/	/
Family_602	34	2	1	Yes	33	/	/	/
Family_635	4	2	3	No	1	60.85	62.97	71
Family_646	4	0	3	No	1	65.3	56.36	69.67
Family_648	7	0	6	No	1	59.48	57.82	63.88
Family_660	4	2	3	No	1	57.75	57.6	66.32
Family_665	4	0	3	No	1	49.51	39.12	58.42
Family_690	3	0	2	No	1	65.47	62.86	74.44
Family_695	7	2	5	No	2	72.72	70.69	75.05
Family_702	9	0	6	No	3	94.82	87.26	87.79
Family_704	6	2	5	No	1	64.66	62.04	64.59
Family_707	7	4	5	No	2	83.86	87.73	87.25
Family_709	43	4	1	Yes	42	/	/	/
Family_710	26	2	0	Yes	26	/	/	/
Family_731	8	2	7	No	1	78.43	77.8	80.09
Family_794	6	4	3	Yes	3	/	/	/
Family_796	4	0	3	No	1	50.52	54.61	65.92
Family_811	7	1	6	No	1	68.56	65.51	71.24
Family_821	4	0	3	No	1	67.57	65.84	74.25
Family_822	4	2	3	No	1	72.86	71.91	78.69
Family_825	3	0	1	Yes	2	/	/	/
Family_833	4	0	3	No	1	77.38	73.66	85.34
Family_949	4	0	3	No	1	59.28	62.77	71.39
Family_950	6	3	5	No	1	83.27	86.81	86.77
Family_953	7	0	6	No	1	66.34	56.57	64.96
Family_964	3	0	2	No	1	77.56	62.24	75.05
Family_1002	3	2	2	No	1	62.26	76.67	81.61
Family_1049	6	0	5	No	1	76.28	77.92	80.67
Family_1055	4	0	3	No	1	68.09	61.8	69.42
Family_1059	5	0	4	No	1	75.05	68.94	76.9
Family_1092	7	2	4	Yes	3	/	/	/
Family_1094	3	0	2	No	1	/	/	/
Family_1110	4	0	3	No	1	63.76	64.32	72.29
Family_1116	3	0	2	No	1	54.47	65.3	74.64
Family_1136	3	0	2	No	1	/	/	/
Family_1142	4	0	3	No	1	65.14	61.84	71.95
Family_1166	4	1	3	No	1	66.87	64.82	73.41
Family_1171	5	0	4	No	1	89.8	74.11	55.03
Family_1193	4	0	2	Yes	2	/	/	/
Family_1199	8	7	7	No	1	83.98	82.25	84.06
Family_1207	4	0	2	Yes	2	/	/	/
Family_1209	3	0	2	No	1	78.35	68.85	80.59
Family_1224	4	0	3	No	1	92.43	88.83	93.67
Family_1233	6	0	5	No	1	63.5	63.77	68.93
Family_1285	4	0	3	No	1	56.54	49.51	60.25
Family_1300	3	3	1	Yes	2	/	/	/
Family_1312	4	0	3	No	1	70.24	65.81	76.33
Family_1320	4	0	3	No	1	63.61	65.18	74.97
Family_1338	4	0	3	No	1	65.68	58.02	68.75
Family_1348	5	0	4	No	1	60.99	57.03	65.27
Family_1350	4	2	3	No	1	74.15	67.92	76.73
Family_1353	4	0	3	No	1	64.02	64.92	72.68
Family_1356	3	0	2	No	1	98.59	91.24	95.26
Family_1374	3	1	2	No	1	61.79	68.35	75.15
Family_1375	8	3	6	No	2	54.08	59.35	61.22
Family_1386	4	0	2	Yes	2	/	/	/
Family_1394	4	0	2	Yes	2	/	/	/
Family_1395	4	0	3	No	1	73.45	67.89	76.81
Family_1400	5	0	4	No	1	64.69	69	72.71
Family_1435	4	0	3	No	1	82.74	82.51	86.64
Family_1510	22	2	0	Yes	22	/	/	/
Family_1520	3	0	2	No	1	71.33	70.1	76.65
Family_1538	3	0	2	No	1	88.24	62.98	78.98
Family_1561	3	0	2	No	1	79.46	62.04	81.29
Family_1608	5	0	4	No	1	83.33	83.96	86.68
Family_1611	4	0	3	No	1	68.24	68.47	75.7
Family_1613	3	0	2	No	1	43.66	52.47	65.27
Family_1623	5	0	4	No	1	68.06	71.46	75.32
Family_1638	5	0	3	No	2	62.99	66.44	70.23
Family_1650	5	1	4	No	1	61.34	59.36	67.57
Family_1653	3	0	2	No	1	51.37	66.33	80.41
Family_1657	3	1	2	No	1	72.78	70.99	79.45
Family_1670	3	0	2	No	1	81.11	81.26	88.38
Family_1693	3	0	2	No	1	79.46	76.83	73.73
Family_1747	3	0	2	No	1	68.48	67.31	84.06
Family_1752	3	0	2	No	1	89.32	79.74	87.37
Family_1758	4	2	3	No	1	70.23	66.13	75.03
Family_1787	5	0	4	No	1	71.24	70.87	76.63
Family_1851	5	0	4	No	1	59.88	58.15	66.63
Family_1886	3	0	2	No	1	77.03	67.71	78.16
Family_1887	3	0	1	Yes	2	/	/	/
Family_1891	3	1	2	No	1	76.19	79.85	79.97
Family_1970	4	0	3	No	1	80.46	71.88	77.68
Family_1999	4	0	3	No	1	80.56	83.42	86.12
Family_2025	5	0	3	No	2	88.88	83.07	86.32
Family_2033	4	0	3	No	1	88.46	88.3	90.66
Family_2043	4	0	3	No	1	56.97	60.38	68.38
Family_2074	4	0	1	Yes	3	/	/	/
Family_2078	4	0	3	No	1	68.82	69.21	75.45
Family_2089	29	4	0	Yes	29	/	/	/
Family_2107	3	0	2	No	1	77.05	65.39	77.68
Family_2159	4	0	2	Yes	2	/	/	/
Family_2163	5	2	3	No	2	70.84	52.11	63.15
Family_2182	3	0	2	No	1	68.37	58.94	71.21
Family_2185	3	0	2	No	1	69.69	72.79	80.94
Family_2204	3	0	2	No	1	86.09	77.92	87.11
Family_2305	3	0	2	No	1	76.64	74.97	82.6
Family_2368	3	0	2	No	1	57.18	56.49	68.5
Family_2399	3	1	2	No	1	70.69	71.52	79.98
Family_2622	3	0	2	No	1	58.47	66.46	72.95
Family_2663	4	0	3	No	1	79.51	74.36	81.49
Family_2702	25	11	0	Yes	25	/	/	/
Family_2710	2	0	1	No	1	/	/	/
Family_2721	3	0	2	No	1	81.36	76.96	83.64
Family_2751	3	2	2	No	1	77.56	78.23	84.37
Family_2779	4	0	3	No	1	42.27	49.34	55.89
Family_2869	3	1	2	No	1	83.95	82.43	88.77
Family_2882	5	0	3	No	2	72.13	76.62	78.54
Family_2884	4	0	3	No	1	67.59	65.3	72.83
Family_2900	3	3	2	No	1	70.45	73.48	79.57
Family_2909	3	0	2	No	1	88.37	82.05	88.57
Family_2918	3	0	2	No	1	70.37	59.81	74.2
Family_2978	6	1	5	No	1	75.82	76.3	79.76
Family_3032	3	0	2	No	1	64.32	64.97	73.83
Family_3043	3	0	1	Yes	2	/	/	/
Family_3048	3	0	2	No	1	75.94	77.11	82.18
Family_3125	3	0	2	No	1	66.11	65.51	75.83
Family_3137	3	0	2	No	1	61.65	72.08	77.64
Family_3143	2	0	1	No	1	/	/	/
Family_3156	4	0	1	Yes	3	/	/	/
Family_3217	3	0	2	No	1	84.15	75.72	83.77
Family_3242	5	0	4	No	1	70.1	64.24	72.26
Family_3250	4	0	3	No	1	74.32	75.75	79.45
Family_3261	3	0	2	No	1	75.86	61.73	72.36
Family_3279	2	0	1	No	1	/	/	/
Family_3282	3	0	2	No	1	78.53	70.63	81.77
Family_3289	3	1	2	No	1	64.19	65.92	72.54
Family_3293	3	0	2	No	1	60.67	61.89	73.08
Family_3353	3	0	2	No	1	46.73	48.41	63.82
Family_3388	2	0	1	No	1	/	/	/
Family_3397	2	0	1	No	1	/	/	/
Family_3405	4	0	2	No	2	86.65	74.97	83.22
Family_3421	5	1	4	No	1	70.36	64.44	72.71
Family_3464	3	0	2	No	1	71.54	64.77	76.82
Family_3483	4	0	3	No	1	80.69	75.56	80.85
Family_3489	3	0	2	No	1	90.26	87.4	92.03
Family_3503	2	0	1	No	1	/	/	/
Family_3528	3	0	2	No	1	77.34	66.89	78.31
Family_3529	2	0	1	No	1	/	/	/
Family_3605	2	2	1	No	1	/	/	/
Family_3634	3	2	2	No	1	84.95	81.53	86.96
Family_3684	2	0	1	No	1	/	/	/
Family_3687	3	0	2	No	1	84.65	82.19	88.08
Family_3691	2	0	1	No	1	/	/	/
Family_3746	2	0	1	No	1	/	/	/
Family_3769	4	0	3	No	1	79.75	84.38	86.98
Family_3777	2	0	1	No	1	/	/	/
Family_3836	2	0	1	No	1	/	/	/
Family_3895	2	0	1	No	1	/	/	/
Family_3897	2	0	1	No	1	/	/	/
Family_3900	3	0	2	No	1	76.41	53.83	70.24
Family_3965	4	0	2	No	2	88.52	86.08	92.58
Family_3980	2	2	1	No	1	/	/	/
Family_3988	3	0	2	No	1	75.77	69.27	79.51
Family_3993	3	0	2	No	1	70.74	59.8	72.98
Family_4029	8	0	2	Yes	6	/	/	/
Family_4038	21	1	0	Yes	21	/	/	/
Family_4091	3	0	2	No	1	50.9	55.38	67.71
Family_4092	2	0	1	No	1	/	/	/
Family_4105	2	0	1	No	1	/	/	/
Family_4123	2	0	1	No	1	/	/	/
Family_4211	2	0	1	No	1	/	/	/
Family_4215	3	2	2	No	1	66.07	68.88	77.82
Family_4220	2	0	1	No	1	/	/	/
Family_4300	2	0	1	No	1	/	/	/
Family_4311	3	0	2	No	1	76	77.03	83.8
Family_4382	3	0	2	No	1	63.64	59.1	72.08
Family_4384	4	0	3	No	1	87.28	74.97	84.84
Family_4419	3	0	2	No	1	91.67	81.4	88.73
Family_4428	3	0	2	No	1	72.65	71.63	80.51
Family_4432	3	2	2	No	1	84.14	87.42	90.7
Family_4459	2	2	1	No	1	/	/	/
Family_4477	2	0	1	No	1	/	/	/
Family_4482	4	0	1	Yes	3	/	/	/
Family_4505	2	0	1	No	1	/	/	/
Family_4513	2	0	1	No	1	/	/	/
Family_4525	3	0	2	No	1	61.86	57.5	71.59
Family_4557	3	0	2	No	1	70.15	75.38	80.76
Family_4570	2	0	1	No	1	/	/	/
Family_4603	2	0	1	No	1	/	/	/
Family_4620	3	1	2	No	1	74.47	77.48	82.74
Family_4668	3	0	2	No	1	86.21	81.24	87.36
Family_4690	11	3	0	Yes	11	/	/	/
Family_4697	3	2	2	No	1	77.08	70.7	80.5
Family_4761	2	0	1	No	1	/	/	/
Family_4764	2	0	1	No	1	/	/	/
Family_4791	2	0	1	No	1	/	/	/
Family_4827	2	0	1	No	1	/	/	/
Family_4830	2	0	1	No	1	/	/	/
Family_4833	3	0	2	No	1	68.8	72.72	78.25
Family_4843	3	2	2	No	1	/	/	/
Family_4854	2	0	1	No	1	/	/	/
Family_4855	2	0	1	No	1	/	/	/
Family_4865	3	0	2	No	1	89.03	83.43	89.37
Family_4881	2	0	1	No	1	/	/	/
Family_4883	2	0	1	No	1	/	/	/
Family_4893	2	0	1	No	1	/	/	/
Family_4916	2	0	1	No	1	/	/	/
Family_4919	2	0	1	No	1	/	/	/
Family_4927	2	0	1	No	1	/	/	/
Family_4931	2	0	1	No	1	/	/	/
Family_4959	3	0	2	No	1	90.32	68.01	79.39
Family_4981	2	0	1	No	1	/	/	/
Family_4987	2	0	1	No	1	/	/	/
Family_5002	2	0	1	No	1	/	/	/
Family_5055	2	0	1	No	1	/	/	/
Family_5064	9	4	0	Yes	9	/	/	/
Family_5125	2	0	1	No	1	/	/	/
Family_5131	2	0	1	No	1	/	/	/
Family_5148	3	0	2	No	1	75.01	74.17	86.52
Family_5155	3	0	2	No	1	72.69	63.26	76.11
Family_5164	2	0	1	No	1	/	/	/
Family_5181	3	0	2	No	1	89.52	82.34	87.12
Family_5193	2	1	1	No	1	/	/	/
Family_5210	2	0	1	No	1	/	/	/
Family_5255	2	0	1	No	1	/	/	/
Family_5261	2	0	1	No	1	/	/	/
Family_5285	2	0	1	No	1	/	/	/
Family_5379	2	0	1	No	1	/	/	/
Family_5387	2	0	1	No	1	/	/	/
Family_5396	2	0	1	No	1	/	/	/
Family_5458	2	0	1	No	1	/	/	/
Family_5459	2	0	1	No	1	/	/	/
Family_5468	2	0	1	No	1	/	/	/
Family_5485	4	2	2	No	2	69.43	68.01	74.15
Family_5524	2	0	1	No	1	/	/	/
Family_5550	2	0	1	No	1	/	/	/
Family_5581	2	0	1	No	1	/	/	/
Family_5614	3	0	2	No	1	84.71	66.58	80.25
Family_5625	2	0	1	No	1	/	/	/
Family_5652	2	0	1	No	1	/	/	/
Family_5678	2	0	1	No	1	/	/	/
Family_5684	2	0	1	No	1	/	/	/
Family_5698	4	2	2	Yes	2	/	/	/
Family_5702	3	0	1	No	2	/	/	/
Family_5704	3	0	1	No	2	/	/	/
Family_5757	2	0	1	No	1	/	/	/
Family_5761	2	0	1	No	1	/	/	/
Family_5779	2	2	1	No	1	/	/	/
Family_5787	2	0	1	No	1	/	/	/
Family_5798	2	0	1	No	1	/	/	/
Family_5806	2	0	1	No	1	/	/	/
Family_5877	2	0	1	No	1	/	/	/
Family_5936	2	0	1	No	1	/	/	/
Family_5939	2	0	1	No	1	/	/	/
Family_5960	3	0	2	No	1	79.58	71.28	81.07
Family_6001	2	1	1	No	1	/	/	/
Family_6053	2	0	1	No	1	/	/	/
Family_6070	2	0	1	No	1	/	/	/
Family_6093	2	2	1	No	1	/	/	/
Family_6104	3	2	1	No	2	/	/	/
Family_6136	2	0	1	No	1	/	/	/
Family_6187	2	0	1	No	1	/	/	/
Family_6191	2	0	1	No	1	/	/	/
Family_6219	2	0	1	No	1	/	/	/
Family_6243	2	0	1	No	1	/	/	/
Family_6281	2	0	1	No	1	/	/	/
Family_6286	2	0	1	No	1	/	/	/
Family_6311	2	0	1	No	1	/	/	/
Family_6327	2	0	1	No	1	/	/	/
Family_6331	2	0	1	No	1	/	/	/
Family_6345	2	0	1	No	1	/	/	/
Family_6402	2	0	1	No	1	/	/	/
Family_6406	2	0	1	No	1	/	/	/
Family_6432	2	0	1	No	1	/	/	/
Family_6477	2	0	1	No	1	/	/	/
Family_6530	2	2	1	No	1	/	/	/
Family_6584	2	0	1	No	1	/	/	/
Family_6723	2	0	1	No	1	/	/	/
Family_6781	2	1	1	No	1	/	/	/
Family_6783	2	0	0	Yes	2	/	/	/
Family_6806	2	0	1	No	1	/	/	/
Family_6841	2	0	1	No	1	/	/	/
Family_6844	2	0	1	No	1	/	/	/
Family_6871	2	0	1	No	1	/	/	/
Family_6922	2	1	1	No	1	/	/	/
Family_6935	2	0	1	No	1	/	/	/
Family_6995	2	0	1	No	1	/	/	/
Family_7020	2	0	1	No	1	/	/	/
Family_7092	2	0	1	No	1	/	/	/
Family_7096	2	0	1	No	1	/	/	/
Family_7160	2	0	1	No	1	/	/	/
Family_7175	2	0	1	No	1	/	/	/
Family_7178	2	0	1	No	1	/	/	/
Family_7196	2	0	1	No	1	/	/	/
Family_7239	2	0	1	No	1	/	/	/
Family_7278	2	0	1	No	1	/	/	/
Family_7337	2	0	1	No	1	/	/	/
Family_7500	2	0	1	No	1	/	/	/
Family_7717	2	0	1	No	1	/	/	/
Family_7731	4	0	2	No	2	80.29	76.34	82.34
Family_7737	2	0	1	No	1	/	/	/
Family_7840	2	0	1	No	1	/	/	/
Family_7891	2	1	1	No	1	/	/	/
Family_7892	2	0	1	No	1	/	/	/
Family_7952	2	0	1	No	1	/	/	/
Family_8060	2	0	1	No	1	/	/	/
Family_8088	2	0	1	No	1	/	/	/
Family_8188	2	0	1	No	1	/	/	/
Family_8333	2	0	1	No	1	/	/	/
Family_8546	5	2	0	Yes	5	/	/	/
Family_8547	4	0	0	Yes	4	/	/	/
Family_8638	2	0	1	No	1	/	/	/
Family_8734	3	0	2	No	1	73.29	63.83	76.8
Family_9187	2	0	1	No	1	/	/	/
Family_9370	2	0	1	No	1	/	/	/
Family_9523	2	0	1	No	1	/	/	/
Family_9559	2	0	1	No	1	/	/	/
Family_9799	2	0	0	Yes	2	/	/	/
Family_10064	2	0	1	No	1	/	/	/
Family_10144	2	0	1	No	1	/	/	/
Family_10467	2	2	1	No	1	/	/	/
Family_10642	4	0	0	Yes	4	/	/	/
Family_10668	2	0	1	No	1	/	/	/
Family_10992	2	0	1	No	1	/	/	/
Family_11043	2	0	1	No	1	/	/	/
Family_11078	2	0	0	Yes	2	/	/	/
Family_11090	2	0	1	No	1	/	/	/
Family_11117	2	0	1	No	1	/	/	/
Family_11189	6	0	1	Yes	5	/	/	/
Family_11213	2	0	1	No	1	/	/	/
Family_11779	2	0	0	Yes	2	/	/	/
Family_11803	2	0	1	No	1	/	/	/
Family_11804	2	0	1	No	1	/	/	/
Family_11858	2	0	1	No	1	/	/	/
Family_11896	3	0	2	No	1	64	63.36	80.04
Family_11945	2	0	0	Yes	2	/	/	/
Family_11955	5	0	0	Yes	5	/	/	/
Family_11962	4	0	0	Yes	4	/	/	/
Family_11966	2	0	1	No	1	/	/	/
Family_12209	2	0	1	No	1	/	/	/
Family_12473	2	0	1	No	1	/	/	/
Family_12565	2	1	1	No	1	/	/	/
Family_12647	2	0	1	No	1	/	/	/
Family_12674	5	0	0	Yes	5	/	/	/
Family_12737	2	0	1	No	1	/	/	/
Family_13418	3	0	0	Yes	3	/	/	/
Family_13429	2	0	1	No	1	/	/	/
Family_13454	2	0	1	No	1	/	/	/
Family_14232	3	1	0	Yes	3	/	/	/
Family_14246	2	2	0	Yes	2	/	/	/
Family_14259	2	0	0	Yes	2	/	/	/
Average						71.1384	68.3164	75.5761

## Sheet: ST10
Supplementary Table 10. KEGG enrichment analysis of the significantly expanded gene families in B-genome using hypergeometric test.
Pathway	Gene number (757)	Q-value	Pathway ID	Genes	KOs
Photosynthesis	291	7.29237e-278	ko00195	Mb_00_t01660.1;Mb_00_t02780.1;Mb_00_t02850.1;Mb_00_t03310.1;Mb_00_t03460.1;Mb_00_t03690.1;Mb_00_t03950.1;Mb_00_t04590.1;Mb_00_t05040.1;Mb_00_t05300.1;Mb_00_t06830.1;Mb_00_t09020.1;Mb_00_t09480.1;Mb_00_t09930.1;Mb_00_t10150.1;Mb_00_t10580.1;Mb_00_t11310.1;Mb_00_t11750.1;Mb_00_t11760.1;Mb_00_t11840.1;Mb_00_t12150.1;Mb_00_t12160.1;Mb_00_t13550.1;Mb_00_t14260.1;Mb_00_t14630.1;Mb_00_t15350.1;Mb_00_t16…	K15472+K14184+K15797
Metabolic pathways	488	1.01357e-140	ko01100	Mb_01_t10620.1;Mb_01_t16370.1;Mb_02_t08580.1;Mb_02_t15410.1;Mb_02_t23120.1;Mb_03_t01600.1;Mb_03_t18620.1;Mb_04_t15940.1;Mb_04_t31510.1;Mb_05_t18980.1;Mb_05_t18990.1;Mb_06_t07360.1;Mb_06_t10700.1;Mb_07_t24160.1;Mb_10_t10720.1;Mb_11_t13720.1;Mb_11_t17840.1;Mb_00_t01660.1;Mb_00_t02780.1;Mb_00_t02850.1;Mb_00_t03310.1;Mb_00_t03460.1;Mb_00_t03690.1;Mb_00_t03950.1;Mb_00_t04590.1;Mb_00_t05040.1;Mb_00_t05…	K13083
Ribosome	168	2.15809e-75	ko03010	Mb_00_t01220.1;Mb_00_t02860.1;Mb_00_t03470.1;Mb_00_t04820.1;Mb_00_t05030.1;Mb_00_t05300.1;Mb_00_t06830.1;Mb_00_t09860.1;Mb_00_t09930.1;Mb_00_t10130.1;Mb_00_t10330.1;Mb_00_t12160.1;Mb_00_t12380.1;Mb_00_t12960.1;Mb_00_t14270.1;Mb_00_t15780.1;Mb_00_t16110.1;Mb_00_t16550.1;Mb_00_t16620.1;Mb_00_t16830.1;Mb_00_t18480.1;Mb_00_t18670.1;Mb_00_t01680.1;Mb_00_t02750.1;Mb_00_t02830.1;Mb_00_t03330.1;Mb_00_t03…	K07418
RNA polymerase	76	3.93617e-48	ko03020	Mb_00_t01570.1;Mb_00_t01850.1;Mb_00_t01860.1;Mb_00_t02640.1;Mb_00_t02920.1;Mb_00_t02960.1;Mb_00_t02990.1;Mb_00_t03000.1;Mb_00_t03530.1;Mb_00_t04310.1;Mb_00_t04320.1;Mb_00_t04330.1;Mb_00_t04540.1;Mb_00_t05240.1;Mb_00_t06460.1;Mb_00_t06910.1;Mb_00_t06930.1;Mb_00_t07780.1;Mb_00_t08130.1;Mb_00_t08340.1;Mb_00_t08410.1;Mb_00_t08420.1;Mb_00_t08650.1;Mb_00_t08690.1;Mb_00_t09220.1;Mb_00_t09230.1;Mb_00_t09…	K07418
Oxidative phosphorylation	97	8.76308e-42	ko00190	Mb_00_t01920.1;Mb_00_t03030.1;Mb_00_t03080.1;Mb_00_t03120.1;Mb_00_t03570.1;Mb_00_t03580.1;Mb_00_t04490.1;Mb_00_t04970.1;Mb_00_t05200.1;Mb_00_t05900.1;Mb_00_t06970.1;Mb_00_t07470.1;Mb_00_t07960.1;Mb_00_t08460.1;Mb_00_t08570.1;Mb_00_t08920.1;Mb_00_t09610.1;Mb_00_t09740.1;Mb_00_t11230.1;Mb_00_t11270.1;Mb_00_t12500.1;Mb_00_t12840.1;Mb_00_t13650.1;Mb_00_t13900.1;Mb_00_t14960.1;Mb_00_t15080.1;Mb_00_t15…	K15472+K00430+K13083+K05933+K14184+K15797+K00627
Pyrimidine metabolism	76	9.80441e-34	ko00240	Mb_00_t01570.1;Mb_00_t01850.1;Mb_00_t01860.1;Mb_00_t02640.1;Mb_00_t02920.1;Mb_00_t02960.1;Mb_00_t02990.1;Mb_00_t03000.1;Mb_00_t03530.1;Mb_00_t04310.1;Mb_00_t04320.1;Mb_00_t04330.1;Mb_00_t04540.1;Mb_00_t05240.1;Mb_00_t06460.1;Mb_00_t06910.1;Mb_00_t06930.1;Mb_00_t07780.1;Mb_00_t08130.1;Mb_00_t08340.1;Mb_00_t08410.1;Mb_00_t08420.1;Mb_00_t08650.1;Mb_00_t08690.1;Mb_00_t09220.1;Mb_00_t09230.1;Mb_00_t09…	K01886
Purine metabolism	76	1.36107e-29	ko00230	Mb_00_t01570.1;Mb_00_t01850.1;Mb_00_t01860.1;Mb_00_t02640.1;Mb_00_t02920.1;Mb_00_t02960.1;Mb_00_t02990.1;Mb_00_t03000.1;Mb_00_t03530.1;Mb_00_t04310.1;Mb_00_t04320.1;Mb_00_t04330.1;Mb_00_t04540.1;Mb_00_t05240.1;Mb_00_t06460.1;Mb_00_t06910.1;Mb_00_t06930.1;Mb_00_t07780.1;Mb_00_t08130.1;Mb_00_t08340.1;Mb_00_t08410.1;Mb_00_t08420.1;Mb_00_t08650.1;Mb_00_t08690.1;Mb_00_t09220.1;Mb_00_t09230.1;Mb_00_t09…	K13083
Mismatch repair	33	9.81568e-22	ko03430	Mb_00_t01220.1;Mb_00_t02860.1;Mb_00_t03470.1;Mb_00_t03740.1;Mb_00_t04580.1;Mb_00_t04780.1;Mb_00_t04820.1;Mb_00_t05030.1;Mb_00_t05300.1;Mb_00_t05690.1;Mb_00_t06830.1;Mb_00_t09480.1;Mb_00_t09860.1;Mb_00_t09930.1;Mb_00_t10130.1;Mb_00_t10140.1;Mb_00_t10330.1;Mb_00_t10580.1;Mb_00_t12160.1;Mb_00_t12380.1;Mb_00_t12670.1;Mb_00_t12960.1;Mb_00_t13550.1;Mb_00_t13810.1;Mb_00_t14270.1;Mb_00_t15780.1;Mb_00_t16…	K00430
Base excision repair	33	6.35558e-20	ko03410	Mb_00_t01220.1;Mb_00_t02860.1;Mb_00_t03470.1;Mb_00_t03740.1;Mb_00_t04580.1;Mb_00_t04780.1;Mb_00_t04820.1;Mb_00_t05030.1;Mb_00_t05300.1;Mb_00_t05690.1;Mb_00_t06830.1;Mb_00_t09480.1;Mb_00_t09860.1;Mb_00_t09930.1;Mb_00_t10130.1;Mb_00_t10140.1;Mb_00_t10330.1;Mb_00_t10580.1;Mb_00_t12160.1;Mb_00_t12380.1;Mb_00_t12670.1;Mb_00_t12960.1;Mb_00_t13550.1;Mb_00_t13810.1;Mb_00_t14270.1;Mb_00_t15780.1;Mb_00_t16…	K00059
DNA replication	33	3.06002e-19	ko03030	Mb_00_t01220.1;Mb_00_t02860.1;Mb_00_t03470.1;Mb_00_t03740.1;Mb_00_t04580.1;Mb_00_t04780.1;Mb_00_t04820.1;Mb_00_t05030.1;Mb_00_t05300.1;Mb_00_t05690.1;Mb_00_t06830.1;Mb_00_t09480.1;Mb_00_t09860.1;Mb_00_t09930.1;Mb_00_t10130.1;Mb_00_t10140.1;Mb_00_t10330.1;Mb_00_t10580.1;Mb_00_t12160.1;Mb_00_t12380.1;Mb_00_t12670.1;Mb_00_t12960.1;Mb_00_t13550.1;Mb_00_t13810.1;Mb_00_t14270.1;Mb_00_t15780.1;Mb_00_t16…	K00512+K07418+K00430+K01176+K01213+K05933+K01886+K00059+K03880+K01184+K03715+K14184+K20547+K00627
Carbon fixation in photosynthetic organisms	38	6.14979e-19	ko00710	Mb_00_t01930.1;Mb_00_t03090.1;Mb_00_t03130.1;Mb_00_t03590.1;Mb_00_t03600.1;Mb_00_t04040.1;Mb_00_t04230.1;Mb_00_t04480.1;Mb_00_t04980.1;Mb_00_t05190.1;Mb_00_t06630.1;Mb_00_t06980.1;Mb_00_t07460.1;Mb_00_t07970.1;Mb_00_t08470.1;Mb_00_t08910.1;Mb_00_t09250.1;Mb_00_t09600.1;Mb_00_t09750.1;Mb_00_t10930.1;Mb_00_t10940.1;Mb_00_t11240.1;Mb_00_t11280.1;Mb_00_t12490.1;Mb_00_t12850.1;Mb_00_t13460.1;Mb_00_t13…	K05933
Glyoxylate and dicarboxylate metabolism	38	5.0558e-17	ko00630	Mb_00_t01930.1;Mb_00_t03090.1;Mb_00_t03130.1;Mb_00_t03590.1;Mb_00_t03600.1;Mb_00_t04040.1;Mb_00_t04230.1;Mb_00_t04480.1;Mb_00_t04980.1;Mb_00_t05190.1;Mb_00_t06630.1;Mb_00_t06980.1;Mb_00_t07460.1;Mb_00_t07970.1;Mb_00_t08470.1;Mb_00_t08910.1;Mb_00_t09250.1;Mb_00_t09600.1;Mb_00_t09750.1;Mb_00_t10930.1;Mb_00_t10940.1;Mb_00_t11240.1;Mb_00_t11280.1;Mb_00_t12490.1;Mb_00_t12850.1;Mb_00_t13460.1;Mb_00_t13…	K10256+K00059
Nucleotide excision repair	33	2.2594e-16	ko03420	Mb_00_t01220.1;Mb_00_t02860.1;Mb_00_t03470.1;Mb_00_t03740.1;Mb_00_t04580.1;Mb_00_t04780.1;Mb_00_t04820.1;Mb_00_t05030.1;Mb_00_t05300.1;Mb_00_t05690.1;Mb_00_t06830.1;Mb_00_t09480.1;Mb_00_t09860.1;Mb_00_t09930.1;Mb_00_t10130.1;Mb_00_t10140.1;Mb_00_t10330.1;Mb_00_t10580.1;Mb_00_t12160.1;Mb_00_t12380.1;Mb_00_t12670.1;Mb_00_t12960.1;Mb_00_t13550.1;Mb_00_t13810.1;Mb_00_t14270.1;Mb_00_t15780.1;Mb_00_t16…	K12450+K12451+K13379+K20547
Inositol phosphate metabolism	24	2.82026e-08	ko00562	Mb_01_t10620.1;Mb_01_t16370.1;Mb_02_t08580.1;Mb_02_t15410.1;Mb_02_t23120.1;Mb_03_t01600.1;Mb_03_t18620.1;Mb_04_t15940.1;Mb_04_t31510.1;Mb_05_t18980.1;Mb_05_t18990.1;Mb_06_t07360.1;Mb_06_t10700.1;Mb_07_t24160.1;Mb_10_t10720.1;Mb_11_t13720.1;Mb_11_t17840.1;Mb_01_t19800.1;Mb_03_t05680.1;Mb_06_t11540.1;Mb_07_t08820.1;Mb_08_t32120.1;Mb_09_t12920.1;Mb_10_t01680.1	K00059
Phosphatidylinositol signaling system	24	7.62218e-08	ko04070	Mb_01_t10620.1;Mb_01_t16370.1;Mb_02_t08580.1;Mb_02_t15410.1;Mb_02_t23120.1;Mb_03_t01600.1;Mb_03_t18620.1;Mb_04_t15940.1;Mb_04_t31510.1;Mb_05_t18980.1;Mb_05_t18990.1;Mb_06_t07360.1;Mb_06_t10700.1;Mb_07_t24160.1;Mb_10_t10720.1;Mb_11_t13720.1;Mb_11_t17840.1;Mb_01_t19800.1;Mb_03_t05680.1;Mb_06_t11540.1;Mb_07_t08820.1;Mb_08_t32120.1;Mb_09_t12920.1;Mb_10_t01680.1	K10256+K00059
Carbon metabolism	38	3.431e-05	ko01200	Mb_00_t01930.1;Mb_00_t03090.1;Mb_00_t03130.1;Mb_00_t03590.1;Mb_00_t03600.1;Mb_00_t04040.1;Mb_00_t04230.1;Mb_00_t04480.1;Mb_00_t04980.1;Mb_00_t05190.1;Mb_00_t06630.1;Mb_00_t06980.1;Mb_00_t07460.1;Mb_00_t07970.1;Mb_00_t08470.1;Mb_00_t08910.1;Mb_00_t09250.1;Mb_00_t09600.1;Mb_00_t09750.1;Mb_00_t10930.1;Mb_00_t10940.1;Mb_00_t11240.1;Mb_00_t11280.1;Mb_00_t12490.1;Mb_00_t12850.1;Mb_00_t13460.1;Mb_00_t13…	K19893+K01176
ABC transporters	14	0.000284335	ko02010	Mb_01_t11370.1;Mb_01_t14120.1;Mb_01_t22130.1;Mb_01_t30020.1;Mb_01_t30100.1;Mb_02_t04630.1;Mb_02_t06600.1;Mb_04_t25090.1;Mb_06_t25290.1;Mb_06_t26530.1;Mb_08_t04210.1;Mb_08_t34060.1;Mb_09_t07750.1;Mb_11_t09790.1	K05658
Endocytosis	26	0.00412885	ko04144	Mb_01_t10620.1;Mb_01_t16370.1;Mb_02_t08580.1;Mb_02_t15410.1;Mb_02_t23120.1;Mb_03_t01600.1;Mb_03_t18620.1;Mb_04_t15940.1;Mb_04_t31510.1;Mb_05_t18980.1;Mb_05_t18990.1;Mb_06_t07360.1;Mb_06_t10700.1;Mb_07_t24160.1;Mb_10_t10720.1;Mb_11_t13720.1;Mb_11_t17840.1;Mb_01_t31690.1;Mb_04_t17970.1;Mb_04_t17980.1;Mb_04_t20090.1;Mb_05_t03930.1;Mb_05_t03940.1;Mb_05_t09330.1;Mb_05_t09340.1;Mb_08_t15820.1	K01213+K01184
Pentose and glucuronate interconversions	12	0.299505	ko00040	Mb_01_t09880.1;Mb_01_t09890.1;Mb_01_t09900.1;Mb_01_t09910.1;Mb_01_t19380.1;Mb_01_t19390.1;Mb_05_t13600.1;Mb_05_t13610.1;Mb_10_t25640.1;Mb_06_t01490.1;Mb_08_t07900.1;Mb_10_t22980.1	K13436+K13457+K02183+K13420+K13437+K13428+K13412
Caffeine metabolism	1	0.356731	ko00232	Mb_06_t20980.1	K07953+K09517+K09518
Linoleic acid metabolism	4	0.360847	ko00591	Mb_03_t09990.1;Mb_03_t10000.1;Mb_03_t10010.1;Mb_06_t20980.1	K12581
Arachidonic acid metabolism	3	0.541559	ko00590	Mb_03_t09990.1;Mb_03_t10000.1;Mb_03_t10010.1	K03880
Cysteine and methionine metabolism	8	0.541559	ko00270	Mb_00_t00190.1;Mb_03_t02600.1;Mb_03_t02610.1;Mb_06_t13460.1;Mb_06_t13470.1;Mb_06_t13490.1;Mb_08_t15430.1;Mb_10_t14000.1	K02183
Phagosome	7	0.543025	ko04145	Mb_01_t19800.1;Mb_03_t05680.1;Mb_06_t11540.1;Mb_07_t08820.1;Mb_08_t32120.1;Mb_09_t12920.1;Mb_10_t01680.1	K16189+K12126+K14496+K14488
Starch and sucrose metabolism	14	0.872833	ko00500	Mb_04_t36690.1;Mb_06_t13520.1;Mb_06_t13530.1;Mb_06_t13740.1;Mb_10_t14270.1;Mb_03_t07050.1;Mb_03_t07080.1;Mb_03_t07090.1;Mb_03_t07100.1;Mb_05_t09560.1;Mb_07_t08550.1;Mb_10_t01490.1;Mb_00_t08140.1;Mb_00_t11820.1	K00627
Galactose metabolism	5	0.874307	ko00052	Mb_04_t36690.1;Mb_06_t13520.1;Mb_06_t13530.1;Mb_06_t13740.1;Mb_10_t14270.1	K00627
Sphingolipid metabolism	3	1	ko00600	Mb_01_t15680.1;Mb_03_t01350.1;Mb_08_t01310.1	K03715
Tryptophan metabolism	1	1	ko00380	Mb_06_t20980.1	K12126
Phenylpropanoid biosynthesis	3	1	ko00940	Mb_06_t23410.1;Mb_09_t10930.1;Mb_09_t10970.1	K00627
RNA transport	5	1	ko03013	Mb_05_t10040.1;Mb_04_t17190.1;Mb_04_t17200.1;Mb_04_t17210.1;Mb_04_t17220.1	K14325+K13171+K14400+K04354
Plant hormone signal transduction	8	1	ko04075	Mb_04_t38550.1;Mb_06_t32250.1;Mb_07_t27590.1;Mb_08_t06380.1;Mb_08_t06390.1;Mb_09_t09170.1;Mb_09_t26940.1;Mb_08_t21900.1	K10598
Biosynthesis of secondary metabolites	14	1	ko01110	Mb_06_t20980.1;Mb_00_t00190.1;Mb_03_t02600.1;Mb_03_t02610.1;Mb_06_t13460.1;Mb_06_t13470.1;Mb_06_t13490.1;Mb_08_t15430.1;Mb_10_t14000.1;Mb_06_t23410.1;Mb_09_t10930.1;Mb_09_t10970.1;Mb_00_t08140.1;Mb_00_t11820.1	K00627
Note: a total of 757 (sample size) genes were used in enrichment analysis. Q-value was calculated using FDR (False Discovery Rate) adjustment method for correcting multiple hypothesis testing.

[truncated: 42 more sheets: ST11, ST12, ST13, ST14, ST15, ST16, ST17, ST18, ST19, ST20, ST21, ST22, ST23, ST24, ST25, ST26, ST27, ST28, ST29, ST30 …]
